# Supplementary material for: Nanofluidic chips for cryo-EM structure determination from picoliter sample volumes
Source: eLife. 2022 Jan 21;11:e72629. doi: 10.7554/eLife.72629 (PMC8786315; doi:10.7554/eLife.72629)
Supplement: Figure 1—source data 1. [file elife-72629-fig1-data1.txt]

before etching [nm]
11.59
11.53
11.53
11.56
11.55
11.66
11.66
11.63
11.66
11.63
11.71
11.72
11.61
11.46
11.37
11.35
11.5
11.14
10.89
11.25
11
11.11
11.1
11.25
11.29

etch1 [nm]
11.33
11.33
11.25
11.24
11.23
11.35
11.4
11.29
11.41
11.35
11.41
11.47
11.3
11.1
11.09
11.13
11.13
10.75
10.66
11
10.73
10.81
10.89
11.05
10.93

etch2 [nm]
9.6
9.54
9.48
9.51
9.55
9.61
9.64
9.53
9.63
9.57
9.66
9.71
9.57
9.4
9.33
9.32
9.48
9.09
9.09
9.37
9.1
9.28
9.41
9.48
9.37
