# Supplementary material for: Nanofluidic chips for cryo-EM structure determination from picoliter sample volumes
Source: eLife. 2022 Jan 21;11:e72629. doi: 10.7554/eLife.72629 (PMC8786315; doi:10.7554/eLife.72629)
Supplement: Figure 4—source data 1. [file elife-72629-fig4-data1.txt]

ApoFtn vitreous		 ApoFtn icy
8.624338624338624015e+01 1.375661375661375629e+01

TMV vitreous		 TMV icy
5.243902439024390105e+01 4.756097560975609895e+01

T20S vitreous		 T20S icy
7.520661157024794363e+01 2.479338842975206703e+01
