# Supplementary material for: Nanofluidic chips for cryo-EM structure determination from picoliter sample volumes
Source: eLife. 2022 Jan 21;11:e72629. doi: 10.7554/eLife.72629 (PMC8786315; doi:10.7554/eLife.72629)
Supplement: Figure 4—source data 2. [file elife-72629-fig4-data2.txt]

1.922603666789713664e-03 1.000000000000000000e+00
5.767811000369140774e-03 1.000000000000000000e+00
9.613018333948567667e-03 9.999989999999999712e-01
1.345822566752799543e-02 1.000000000000000000e+00
1.730343300110742319e-02 9.999980000000000535e-01
2.114864033468684748e-02 9.999740000000000295e-01
2.499384766826627524e-02 9.999799999999999800e-01
2.883905500184570300e-02 9.998719999999999830e-01
3.268426233542513076e-02 9.998439999999999550e-01
3.652946966900455505e-02 9.995410000000000128e-01
4.037467700258398628e-02 9.993060000000000276e-01
4.421988433616341058e-02 9.995239999999999680e-01
4.806509166974284181e-02 9.986230000000000384e-01
5.191029900332226610e-02 9.979599999999999582e-01
5.575550633690169039e-02 9.975370000000000070e-01
5.960071367048112162e-02 9.974359999999999893e-01
6.344592100406054591e-02 9.979630000000000445e-01
6.729112833763997714e-02 9.981659999999999977e-01
7.113633567121940837e-02 9.985279999999999712e-01
7.498154300479882572e-02 9.990449999999999608e-01
7.882675033837825695e-02 9.985500000000000487e-01
8.267195767195768819e-02 9.987249999999999739e-01
8.651716500553710554e-02 9.983370000000000299e-01
9.036237233911653677e-02 9.980940000000000367e-01
9.420757967269596800e-02 9.980149999999999855e-01
9.805278700627538535e-02 9.956230000000000357e-01
1.018979943398548166e-01 9.952140000000000430e-01
1.057432016734342478e-01 9.940940000000000332e-01
1.095884090070136790e-01 9.940320000000000267e-01
1.134336163405930964e-01 9.934399999999999897e-01
1.172788236741725276e-01 9.914509999999999712e-01
1.211240310077519589e-01 9.887590000000000545e-01
1.249692383413313762e-01 9.849580000000000002e-01
1.288144456749108213e-01 9.833960000000000479e-01
1.326596530084902248e-01 9.838799999999999768e-01
1.365048603420696560e-01 9.792229999999999546e-01
1.403500676756490873e-01 9.643270000000000453e-01
1.441952750092285185e-01 9.569440000000000168e-01
1.480404823428079497e-01 9.571089999999999876e-01
1.518856896763873809e-01 9.498170000000000224e-01
1.557308970099668122e-01 9.469410000000000327e-01
1.595761043435462156e-01 9.425970000000000182e-01
1.634213116771256469e-01 9.312690000000000135e-01
1.672665190107050781e-01 9.409199999999999786e-01
1.711117263442845093e-01 9.415909999999999558e-01
1.749569336778639406e-01 9.356470000000000065e-01
1.788021410114433718e-01 9.504350000000000298e-01
1.826473483450227753e-01 9.582180000000000142e-01
1.864925556786022065e-01 9.613829999999999876e-01
1.903377630121816377e-01 9.593199999999999505e-01
1.941829703457610690e-01 9.651389999999999691e-01
1.980281776793405002e-01 9.624979999999999647e-01
2.018733850129199314e-01 9.506369999999999543e-01
2.057185923464993627e-01 9.471399999999999819e-01
2.095637996800787661e-01 9.480049999999999866e-01
2.134090070136581974e-01 9.612650000000000361e-01
2.172542143472376286e-01 9.547400000000000331e-01
2.210994216808170598e-01 9.452040000000000441e-01
2.249446290143964911e-01 9.468349999999999822e-01
2.287898363479759223e-01 9.443209999999999660e-01
2.326350436815553535e-01 9.335919999999999774e-01
2.364802510151347570e-01 9.275679999999999481e-01
2.403254583487141882e-01 9.132320000000000437e-01
2.441706656822936194e-01 8.894330000000000291e-01
2.480158730158730507e-01 8.809209999999999541e-01
2.518610803494524819e-01 8.602619999999999711e-01
2.557062876830318854e-01 8.521830000000000238e-01
2.595514950166113444e-01 7.481830000000000425e-01
2.633967023501907478e-01 7.575100000000000167e-01
2.672419096837702068e-01 7.375319999999999654e-01
2.710871170173496103e-01 6.926210000000000422e-01
2.749323243509290138e-01 6.454839999999999467e-01
2.787775316845084728e-01 6.440050000000000496e-01
2.826227390180878762e-01 6.456950000000000189e-01
2.864679463516673352e-01 6.229289999999999550e-01
2.903131536852467387e-01 6.149379999999999846e-01
2.941583610188261977e-01 5.168559999999999821e-01
2.980035683524056012e-01 4.491910000000000069e-01
3.018487756859850046e-01 3.878530000000000033e-01
3.056939830195644636e-01 3.778940000000000077e-01
3.095391903531438671e-01 3.750669999999999837e-01
3.133843976867233261e-01 3.448780000000000179e-01
3.172296050203027296e-01 3.284299999999999997e-01
3.210748123538821885e-01 2.376119999999999899e-01
3.249200196874615920e-01 1.676739999999999897e-01
3.287652270210409955e-01 2.158619999999999983e-01
3.326104343546204545e-01 2.009160000000000112e-01
3.364556416881998580e-01 7.872600000000000431e-02
3.403008490217793169e-01 2.718200000000000130e-02
3.441460563553587204e-01 5.872000000000000136e-02
3.479912636889381794e-01 1.966999999999999998e-02
3.518364710225175829e-01 2.438299999999999843e-02
3.556816783560969863e-01 5.518399999999999694e-02
3.595268856896764453e-01 6.986000000000000543e-02
3.633720930232558488e-01 6.508400000000000296e-02
3.672173003568353078e-01 1.477099999999999941e-02
3.710625076904147113e-01 -1.368899999999999978e-02
3.749077150239941703e-01 -1.564999999999999985e-03
3.787529223575735737e-01 1.918200000000000113e-02
3.825981296911529772e-01 3.238400000000000306e-02
3.864433370247324362e-01 -2.263700000000000087e-02
3.902885443583118397e-01 3.455500000000000238e-02
3.941337516918912987e-01 1.067079999999999973e-01
3.979789590254707021e-01 5.875799999999999773e-02
4.018241663590501611e-01 1.825999999999999932e-03
4.056693736926295646e-01 1.983199999999999893e-02
4.095145810262089681e-01 -3.341299999999999826e-02
4.133597883597884270e-01 -8.230899999999999328e-02
4.172049956933678305e-01 -3.434600000000000153e-02
4.210502030269472895e-01 7.366699999999999637e-02
4.248954103605266930e-01 7.785999999999999865e-02
4.287406176941061520e-01 2.957900000000000112e-02
4.325858250276855554e-01 3.066400000000000028e-02
4.364310323612649589e-01 -8.590000000000000413e-03
4.402762396948444179e-01 -3.122300000000000075e-02
4.441214470284238214e-01 -1.757000000000000098e-03
4.479666543620032804e-01 6.085900000000000337e-02
4.518118616955826838e-01 2.784800000000000123e-02
4.556570690291620873e-01 -1.623700000000000143e-02
4.595022763627415463e-01 -9.652000000000000857e-03
4.633474836963209498e-01 -1.993400000000000033e-02
4.671926910299004088e-01 -1.294999999999999927e-03
4.710378983634798122e-01 -4.329100000000000309e-02
4.748831056970592712e-01 -5.321200000000000235e-02
4.787283130306386747e-01 -7.726600000000000135e-02
4.825735203642180782e-01 -4.373699999999999810e-02
4.864187276977975372e-01 2.476799999999999835e-02
4.902639350313769406e-01 7.564999999999999676e-03
4.941091423649563996e-01 -1.111999999999999924e-03
4.979543496985358031e-01 1.573700000000000099e-02
5.017995570321152066e-01 -1.511700000000000023e-02
5.056447643656947211e-01 -1.330600000000000012e-02
5.094899716992741245e-01 -5.180000000000000143e-04
5.133351790328535280e-01 1.340599999999999951e-02
5.171803863664329315e-01 1.342600000000000043e-02
5.210255937000123350e-01 1.102900000000000061e-02
5.248708010335918495e-01 6.631700000000000095e-02
5.287160083671712529e-01 2.525099999999999914e-02
5.325612157007506564e-01 1.841900000000000134e-02
5.364064230343300599e-01 6.080000000000000335e-03
5.402516303679094634e-01 -3.386900000000000327e-02
5.440968377014889779e-01 -2.569400000000000156e-02
5.479420450350683813e-01 -4.387800000000000034e-02
5.517872523686477848e-01 4.360000000000000160e-03
5.556324597022271883e-01 4.945800000000000196e-02
5.594776670358065918e-01 2.816799999999999859e-02
5.633228743693861063e-01 4.354199999999999737e-02
5.671680817029655097e-01 4.191700000000000287e-02
5.710132890365449132e-01 7.236099999999999477e-02
5.748584963701243167e-01 4.375400000000000122e-02
5.787037037037038312e-01 2.640299999999999939e-02
5.825489110372832346e-01 3.770400000000000140e-02
5.863941183708626381e-01 -6.215000000000000038e-03
5.902393257044420416e-01 1.207199999999999940e-02
5.940845330380214451e-01 4.877499999999999891e-02
5.979297403716009596e-01 1.127000000000000050e-02
6.017749477051803630e-01 -5.066000000000000190e-03
6.056201550387597665e-01 -4.794699999999999657e-02
