# Supplementary material for: Nanofluidic chips for cryo-EM structure determination from picoliter sample volumes
Source: eLife. 2022 Jan 21;11:e72629. doi: 10.7554/eLife.72629 (PMC8786315; doi:10.7554/eLife.72629)
Supplement: Figure 4—source data 3. [file elife-72629-fig4-data3.txt]

1.516401397515527993e-03 1.000000000000000000e+00
4.549204192546583980e-03 9.999989999999999712e-01
7.582006987577639967e-03 9.999730000000000008e-01
1.061480978260869595e-02 9.994159999999999711e-01
1.364761257763975194e-02 9.997800000000000020e-01
1.668041537267080793e-02 9.999109999999999943e-01
1.971321816770186391e-02 9.996629999999999683e-01
2.274602096273291990e-02 9.994650000000000478e-01
2.577882375776397589e-02 9.993830000000000213e-01
2.881162655279503187e-02 9.985749999999999904e-01
3.184442934782608786e-02 9.982769999999999699e-01
3.487723214285714385e-02 9.974960000000000493e-01
3.791003493788819984e-02 9.961379999999999679e-01
4.094283773291925582e-02 9.948249999999999593e-01
4.397564052795031181e-02 9.953269999999999618e-01
4.700844332298136780e-02 9.968069999999999986e-01
5.004124611801242378e-02 9.956979999999999720e-01
5.307404891304347977e-02 9.929930000000000145e-01
5.610685170807453576e-02 9.911820000000000075e-01
5.913965450310559174e-02 9.878219999999999779e-01
6.217245729813664773e-02 9.857099999999999751e-01
6.520526009316769678e-02 9.829520000000000479e-01
6.823806288819875276e-02 9.838660000000000183e-01
7.127086568322980875e-02 9.828010000000000357e-01
7.430366847826086474e-02 9.772910000000000208e-01
7.733647127329192072e-02 9.721349999999999714e-01
8.036927406832297671e-02 9.673450000000000104e-01
8.340207686335403270e-02 9.704850000000000421e-01
8.643487965838508869e-02 9.683359999999999745e-01
8.946768245341614467e-02 9.687230000000000008e-01
9.250048524844720066e-02 9.682490000000000263e-01
9.553328804347825665e-02 9.569370000000000376e-01
9.856609083850931263e-02 9.355909999999999505e-01
1.015988936335403686e-01 9.208330000000000126e-01
1.046316964285714246e-01 9.225170000000000314e-01
1.076644992236024806e-01 9.261319999999999553e-01
1.106973020186335366e-01 9.188589999999999813e-01
1.137301048136645926e-01 8.980280000000000484e-01
1.167629076086956486e-01 8.785049999999999804e-01
1.197957104037267045e-01 8.481950000000000323e-01
1.228285131987577605e-01 8.105750000000000455e-01
1.258613159937888304e-01 7.770139999999999825e-01
1.288941187888198725e-01 7.568310000000000315e-01
1.319269215838509146e-01 7.524710000000000010e-01
1.349597243788819845e-01 7.248630000000000351e-01
1.379925271739130266e-01 6.439890000000000336e-01
1.410253299689440964e-01 5.565949999999999509e-01
1.440581327639751386e-01 4.336090000000000222e-01
1.470909355590062084e-01 4.385040000000000049e-01
1.501237383540372505e-01 4.408779999999999921e-01
1.531565411490683204e-01 4.169200000000000128e-01
1.561893439440993625e-01 3.576520000000000254e-01
1.592221467391304324e-01 2.994499999999999940e-01
1.622549495341614745e-01 2.784050000000000136e-01
1.652877523291925443e-01 2.420120000000000049e-01
1.683205551242235865e-01 1.997939999999999994e-01
1.713533579192546563e-01 1.761089999999999878e-01
1.743861607142856984e-01 1.847570000000000046e-01
1.774189635093167683e-01 1.813869999999999927e-01
1.804517663043478104e-01 1.592429999999999957e-01
1.834845690993788803e-01 1.582830000000000070e-01
1.865173718944099224e-01 1.092690000000000050e-01
1.895501746894409922e-01 8.793099999999999528e-02
1.925829774844720343e-01 9.371699999999999475e-02
1.956157802795031042e-01 6.103399999999999798e-02
1.986485830745341463e-01 3.377900000000000347e-02
2.016813858695652162e-01 4.956399999999999695e-02
2.047141886645962583e-01 4.397700000000000220e-02
2.077469914596273282e-01 -1.629999999999999939e-03
2.107797942546583703e-01 -2.722499999999999920e-02
2.138125970496894401e-01 -1.333900000000000016e-02
2.168453998447204822e-01 -1.674600000000000047e-02
2.198782026397515521e-01 -4.173099999999999726e-02
2.229110054347825942e-01 -3.831000000000000204e-03
2.259438082298136641e-01 9.849999999999999381e-03
2.289766110248447062e-01 -3.732699999999999907e-02
2.320094138198757761e-01 -8.987199999999999356e-02
2.350422166149068182e-01 -8.264299999999999424e-02
2.380750194099378880e-01 -4.871400000000000036e-02
2.411078222049689301e-01 -8.569999999999999493e-03
2.441406250000000000e-01 -3.646400000000000335e-02
2.471734277950310421e-01 -2.823799999999999921e-02
2.502062305900620842e-01 -1.599899999999999933e-02
2.532390333850931818e-01 -4.069099999999999800e-02
2.562718361801242239e-01 -2.900799999999999906e-02
2.593046389751552661e-01 -1.905000000000000009e-03
2.623374417701863082e-01 -9.121999999999999900e-03
2.653702445652174058e-01 -9.162999999999999270e-03
2.684030473602484479e-01 2.206599999999999881e-02
2.714358501552794900e-01 -2.141500000000000001e-02
2.744686529503105321e-01 -7.092600000000000293e-02
2.775014557453416297e-01 -5.860900000000000137e-02
2.805342585403726718e-01 -5.291300000000000170e-02
2.835670613354037140e-01 -2.544599999999999987e-02
2.865998641304347561e-01 3.376900000000000041e-02
2.896326669254658537e-01 3.727199999999999958e-02
2.926654697204968958e-01 1.302999999999999905e-03
2.956982725155279379e-01 1.932400000000000090e-02
2.987310753105589800e-01 5.273599999999999816e-02
3.017638781055900776e-01 6.650599999999999568e-02
3.047966809006211197e-01 4.576000000000000206e-02
3.078294836956521618e-01 3.836000000000000000e-03
3.108622864906832040e-01 2.519999999999999996e-04
3.138950892857143016e-01 2.428299999999999903e-02
3.169278920807453437e-01 -1.224999999999999960e-03
3.199606948757763858e-01 4.961000000000000132e-03
3.229934976708074279e-01 1.203300000000000029e-02
3.260263004658385255e-01 -1.533999999999999990e-03
3.290591032608695676e-01 1.849200000000000149e-02
3.320919060559006097e-01 3.022100000000000133e-02
3.351247088509316518e-01 4.439599999999999796e-02
3.381575116459627495e-01 2.784800000000000123e-02
3.411903144409937916e-01 -3.180299999999999794e-02
3.442231172360248337e-01 -4.649699999999999667e-02
3.472559200310558758e-01 -2.676500000000000060e-02
3.502887228260869734e-01 -1.178999999999999927e-03
3.533215256211180155e-01 -2.083600000000000035e-02
3.563543284161490576e-01 -2.490799999999999959e-02
3.593871312111800997e-01 -7.834000000000000685e-03
3.624199340062111974e-01 -1.389800000000000063e-02
3.654527368012422395e-01 -1.312199999999999998e-02
3.684855395962732816e-01 1.174399999999999923e-02
3.715183423913043237e-01 7.178999999999999618e-03
3.745511451863354213e-01 3.235000000000000028e-03
3.775839479813664634e-01 2.486599999999999921e-02
3.806167507763975055e-01 2.361399999999999957e-02
