# Supplementary material for: Nanofluidic chips for cryo-EM structure determination from picoliter sample volumes
Source: eLife. 2022 Jan 21;11:e72629. doi: 10.7554/eLife.72629 (PMC8786315; doi:10.7554/eLife.72629)
Supplement: Figure 4—source data 4. [file elife-72629-fig4-data4.txt]

1.516401397515527993e-03 1.000000000000000000e+00
4.549204192546583980e-03 9.999890000000000168e-01
7.582006987577639967e-03 9.980989999999999585e-01
1.061480978260869595e-02 9.999259999999999815e-01
1.364761257763975194e-02 9.991539999999999866e-01
1.668041537267080793e-02 9.962520000000000264e-01
1.971321816770186391e-02 9.978270000000000195e-01
2.274602096273291990e-02 9.997949999999999893e-01
2.577882375776397589e-02 9.995300000000000296e-01
2.881162655279503187e-02 9.998479999999999590e-01
3.184442934782608786e-02 9.994990000000000263e-01
3.487723214285714385e-02 9.995380000000000376e-01
3.791003493788819984e-02 9.994629999999999903e-01
4.094283773291925582e-02 9.995399999999999840e-01
4.397564052795031181e-02 9.995810000000000528e-01
4.700844332298136780e-02 9.991959999999999731e-01
5.004124611801242378e-02 9.988759999999999861e-01
5.307404891304347977e-02 9.977899999999999547e-01
5.610685170807453576e-02 9.955829999999999957e-01
5.913965450310559174e-02 9.947859999999999481e-01
6.217245729813664773e-02 9.952520000000000255e-01
6.520526009316769678e-02 9.964129999999999932e-01
6.823806288819875276e-02 9.969479999999999453e-01
7.127086568322980875e-02 9.950930000000000053e-01
7.430366847826086474e-02 9.951020000000000421e-01
7.733647127329192072e-02 9.974760000000000293e-01
8.036927406832297671e-02 9.960179999999999589e-01
8.340207686335403270e-02 9.959179999999999700e-01
8.643487965838508869e-02 9.952600000000000335e-01
8.946768245341614467e-02 9.975079999999999503e-01
9.250048524844720066e-02 9.978099999999999747e-01
9.553328804347825665e-02 9.975270000000000525e-01
9.856609083850931263e-02 9.963699999999999779e-01
1.015988936335403686e-01 9.948820000000000441e-01
1.046316964285714246e-01 9.919750000000000512e-01
1.076644992236024806e-01 9.935770000000000435e-01
1.106973020186335366e-01 9.939679999999999627e-01
1.137301048136645926e-01 9.899120000000000141e-01
1.167629076086956486e-01 9.875660000000000549e-01
1.197957104037267045e-01 9.857709999999999528e-01
1.228285131987577605e-01 9.853319999999999856e-01
1.258613159937888304e-01 9.877899999999999459e-01
1.288941187888198725e-01 9.870480000000000365e-01
1.319269215838509146e-01 9.833950000000000191e-01
1.349597243788819845e-01 9.803669999999999884e-01
1.379925271739130266e-01 9.762189999999999479e-01
1.410253299689440964e-01 9.741610000000000547e-01
1.440581327639751386e-01 9.610610000000000541e-01
1.470909355590062084e-01 9.478720000000000478e-01
1.501237383540372505e-01 9.391869999999999941e-01
1.531565411490683204e-01 9.498210000000000264e-01
1.561893439440993625e-01 9.526609999999999800e-01
1.592221467391304324e-01 9.483019999999999783e-01
1.622549495341614745e-01 9.469149999999999512e-01
1.652877523291925443e-01 9.478870000000000351e-01
1.683205551242235865e-01 9.408530000000000504e-01
1.713533579192546563e-01 9.285290000000000488e-01
1.743861607142856984e-01 9.370469999999999633e-01
1.774189635093167683e-01 9.396689999999999765e-01
1.804517663043478104e-01 9.290699999999999514e-01
1.834845690993788803e-01 9.324379999999999891e-01
1.865173718944099224e-01 9.459800000000000431e-01
1.895501746894409922e-01 9.342129999999999601e-01
1.925829774844720343e-01 9.132400000000000517e-01
1.956157802795031042e-01 9.145440000000000236e-01
1.986485830745341463e-01 9.170540000000000358e-01
2.016813858695652162e-01 9.107680000000000220e-01
2.047141886645962583e-01 9.104809999999999848e-01
2.077469914596273282e-01 8.923429999999999973e-01
2.107797942546583703e-01 8.657620000000000315e-01
2.138125970496894401e-01 8.618329999999999602e-01
2.168453998447204822e-01 8.364719999999999933e-01
2.198782026397515521e-01 8.119199999999999751e-01
2.229110054347825942e-01 8.360229999999999606e-01
2.259438082298136641e-01 8.173420000000000130e-01
2.289766110248447062e-01 7.879099999999999993e-01
2.320094138198757761e-01 7.526389999999999469e-01
2.350422166149068182e-01 7.176169999999999494e-01
2.380750194099378880e-01 6.577490000000000281e-01
2.411078222049689301e-01 5.922319999999999807e-01
2.441406250000000000e-01 5.637550000000000061e-01
2.471734277950310421e-01 5.025640000000000107e-01
2.502062305900620842e-01 4.748729999999999896e-01
2.532390333850931818e-01 4.393989999999999840e-01
2.562718361801242239e-01 4.238529999999999798e-01
2.593046389751552661e-01 3.334690000000000154e-01
2.623374417701863082e-01 2.297319999999999918e-01
2.653702445652174058e-01 1.953769999999999951e-01
2.684030473602484479e-01 1.649229999999999863e-01
2.714358501552794900e-01 1.932810000000000084e-01
2.744686529503105321e-01 1.346910000000000052e-01
2.775014557453416297e-01 4.167699999999999877e-02
2.805342585403726718e-01 5.252699999999999730e-02
2.835670613354037140e-01 4.752900000000000180e-02
2.865998641304347561e-01 6.845500000000000196e-02
2.896326669254658537e-01 9.063999999999999835e-02
2.926654697204968958e-01 9.125300000000000078e-02
2.956982725155279379e-01 4.079399999999999693e-02
2.987310753105589800e-01 2.973699999999999954e-02
3.017638781055900776e-01 4.459500000000000269e-02
3.047966809006211197e-01 -1.444499999999999951e-02
3.078294836956521618e-01 -1.752000000000000085e-02
3.108622864906832040e-01 2.491499999999999965e-02
3.138950892857143016e-01 1.369700000000000084e-02
3.169278920807453437e-01 5.631999999999999854e-03
3.199606948757763858e-01 -3.278999999999999797e-03
3.229934976708074279e-01 -4.362000000000000426e-03
3.260263004658385255e-01 -2.479100000000000054e-02
3.290591032608695676e-01 -2.577899999999999983e-02
3.320919060559006097e-01 -3.732800000000000007e-02
3.351247088509316518e-01 -3.668400000000000133e-02
3.381575116459627495e-01 -4.296999999999999605e-03
3.411903144409937916e-01 -1.728000000000000022e-02
3.442231172360248337e-01 1.207599999999999993e-02
3.472559200310558758e-01 1.254199999999999933e-02
3.502887228260869734e-01 -1.231999999999999935e-02
3.533215256211180155e-01 -5.312700000000000061e-02
3.563543284161490576e-01 -5.294600000000000001e-02
3.593871312111800997e-01 -4.342000000000000026e-02
3.624199340062111974e-01 -3.519599999999999812e-02
3.654527368012422395e-01 1.095999999999999969e-03
3.684855395962732816e-01 -8.614999999999999394e-03
3.715183423913043237e-01 -1.156699999999999916e-02
3.745511451863354213e-01 -4.645999999999999956e-03
3.775839479813664634e-01 -1.651400000000000090e-02
3.806167507763975055e-01 -1.294000000000000011e-02
