# Supplementary material for: Nanofluidic chips for cryo-EM structure determination from picoliter sample volumes
Source: eLife. 2022 Jan 21;11:e72629. doi: 10.7554/eLife.72629 (PMC8786315; doi:10.7554/eLife.72629)
Supplement: Figure 4—source data 5. [file elife-72629-fig4-data5.txt]

ln(# asym units total)   1/Resolution**2 [1/A**2]
8.981178748336409612e+00 1.967797583234359021e-02
9.243001154215731319e+00 1.965354525287336257e-02
9.503905107586119172e+00 2.089275206807832824e-02
9.765144602914382688e+00 2.047690691624268200e-02
1.002676656869629923e+01 2.113406793514625501e-02
1.028874995332677322e+01 2.373163613638884506e-02
1.055111421779426450e+01 2.467400504723780280e-02
1.081319667304472887e+01 2.527547162439671563e-02
1.107547421100420770e+01 2.645887699680845445e-02
1.129601246340665455e+01 2.793239892349175940e-02
