# Supplementary material for: Nanofluidic chips for cryo-EM structure determination from picoliter sample volumes
Source: eLife. 2022 Jan 21;11:e72629. doi: 10.7554/eLife.72629 (PMC8786315; doi:10.7554/eLife.72629)
Supplement: Figure 4—source data 6. [file elife-72629-fig4-data6.txt]

ln(# asym units total)   1/Resolution**2 [1/A**2]
7.694392802629421269e+00 1.617783033928053144e-02
7.956476798036781872e+00 2.018247062509227405e-02
8.218787155601480876e+00 2.083856789216634309e-02
8.480944058741116010e+00 2.172982737673293668e-02
8.743212603475910782e+00 2.306804173311748779e-02
9.005527777346696183e+00 3.140649670688214906e-02
9.267854278176789862e+00 3.738560986886699938e-02
9.530102337891374731e+00 4.222513018317674421e-02
9.792444253742804250e+00 4.375490634355727604e-02
1.005474834637671222e+01 4.571792777891411225e-02
1.031705309667816017e+01 4.756175949579018875e-02
1.057938683968652072e+01 5.034882783971008496e-02
1.084173545176232523e+01 5.205945495456269084e-02
1.110408466562214791e+01 5.339395195223269053e-02
1.136644198357892854e+01 5.432504857470205062e-02
1.162880446688205538e+01 5.519842007894724262e-02
1.189115640012462372e+01 5.633241005689514080e-02
1.215351539479149778e+01 5.719774366554082612e-02
1.241587965925898907e+01 5.782211584010889249e-02
1.255940199921781009e+01 6.055756072547835434e-02
