# Supplementary material for: Nanofluidic chips for cryo-EM structure determination from picoliter sample volumes
Source: eLife. 2022 Jan 21;11:e72629. doi: 10.7554/eLife.72629 (PMC8786315; doi:10.7554/eLife.72629)
Supplement: Figure 4—source data 7. [file elife-72629-fig4-data7.txt]

% Model:              ThinMembrane_PAPERFINAL_SiN2.mph
% Version:            COMSOL 5.4.0.225
% Date:               Aug 5 2021, 10:52
% Description:        Temperature

% Data points are spaced over 50 um membrane
% Time is in milliseconds

% T (K) @ t=0
292.9572896101869         292.55671145708095       292.1664692573681        291.78798406422305       291.42087572153065       291.0648539366907        290.71964412722366       290.3849741504361        290.06057537303855       289.74618265025623       289.4415348284351        289.14637457705254       288.8604488575543        288.5835087118913        288.3153096966418        288.05561163601783       287.8041790237805        287.5607807481862        287.32519046406026       287.09718629615287       286.87655118351984       286.66307256686594       286.4565427072739        286.256758362313         286.0635210809918        285.8766368727185        285.6959164802439        285.52117504495953       285.35223235942          285.18891253195153       285.03104422027315       284.8784602978691        284.7309980701024        284.58849894444955       284.45080863037236       284.3177768151238        284.1892573486022        284.0651079260913        283.9451902592322        283.82936976681856       283.71751573289424       283.6095010065133        283.5052021479125        283.4044991379128        283.3072755130423        283.2134180850891        283.1228170660132        283.03536579797253       282.9509608687974        282.8695018527072        282.79089141704986       282.71503507383017       282.6418412783556        282.5712211915809        282.50308877128555       282.43736054517314       282.37395569511705       282.3127958409001        282.253805118051         282.1969099720317        282.14203923015265       282.08912390597067       282.03809726573564       281.9888946427383        281.94145349869194       281.8957132477419        281.85161531316635       281.80910296073347       281.7681213510733        281.72861738205563       281.6905397371601        281.6538387365351        281.61846638166753       281.5843762147778        281.55152336007103       281.5198643911175        281.4893573689455        281.45996171705156       281.43163825658246       281.40434908863193       281.3780576267201        281.3527284860427        281.3283275134546        281.30482168332946       281.2821791252412        281.2603690261025        281.2393616557205        281.2191282748971        281.1996411590163        281.180873511796         281.16279948705943       281.14539410783664       281.1286332864586        281.112493748717         281.09695305241115       281.08198951628674       281.0675822371526        281.05371102333186       281.0403564104581        281.02749959918134       281.01512246974426       281.00320752369953       280.991737897359         280.98069730728776       280.97007006271235       280.9598410145691        280.94999556695154       280.94051962949936       280.93139962795965       280.922622459715         280.91417550352674       280.9060465780106        280.89822395062436       280.8906962989101        280.8834527187839        280.87648268837415       280.8697760756673        280.86332310477724       280.8571143629986        280.85114076935463       280.8453935811016        280.8398643644114        280.8345450003707        280.8294276576602        280.82450479808705       280.8197691511328        280.8152137190558        280.81083175318713       280.80661675863394       280.8025624722105        280.79866286677486       280.79491213068565       280.7913046718007        280.7878350983605        280.784498222674         280.7812890433328        280.77820274861034       280.77523469991763       280.7723804349379        280.76963565224077       280.7669962141723        280.7644581325502        280.7620175713283        280.75967083330016       280.7574143625547        280.75524473212          280.7531586462266        280.751152928827         280.7492245256817        280.747370493695         280.74558800283677       280.74387432623877       280.74222684196593       280.7406430238185        280.7391204429667        280.73765675940984       280.73624972348244       280.73489716792767       280.7335970092843        280.7323472405298        280.73114593235977       280.7299912263605        280.7288813361871        280.72781454123094       280.7267891877042        280.7258036827652        280.7248564955191        280.7239461515678        280.723071233933         280.722230378002         280.7214222723773        280.7206456541916        280.71989930988997       280.7191820708862        280.7184928142839        280.7178304588506        280.7171939656812        280.7165823344671        280.71599460410795       280.7154298492535        280.71488718086755       280.71436574302413       280.71386471342646       280.71338330043886       280.71292074356523       280.7124763106993        280.7120492985654        280.71163903017197       280.71124485521744       280.71086614773145       280.71050230644914       280.71015275262715       280.70981693038823       280.7094943046989        280.7091843616868        280.70888660676934       280.70860056494456       280.70832577905986       280.7080618100804        280.7078082354853        280.7075646495154        280.7073306616896        280.7071058970324        280.706889994701         280.70668260819514       280.7064834040865        280.7062920622121        280.7061082744988        280.7059317451411        280.7057621895143        280.70559933433765       280.7054429166692        280.7052926840562        280.70514839360527       280.70500981212075       280.704876715245         280.7047488875858        280.70462612192136       280.70450821931723       280.7043949883918        280.7042862454236        280.7041818136718        280.7040815234761        280.7039852116274        280.7038927214606        280.70380390227245       280.7037186094065        280.703636703716         280.70355805164166       280.7034825247151        280.7034099996303        280.7033403577852        280.70327348534715       280.7032092728295        280.70314761515135       280.70308841124637       280.7030315641191        280.7029769804816        280.7029245708063        280.7028742489907        280.70282593240455       280.7027795415819        280.70273500026315       280.7026922351112        280.7026511757501        280.7026117545024        280.70257390642564       280.7025375690687        280.7025026825063        280.7024691891135        280.70243703359733       280.70240616278875       280.7023765256718        280.7023480731915        280.7023207582806        280.7022945356822        280.70226936197383       280.7022451954051        280.7022219959186        280.702199725            280.70217834569826       280.70215782248624       280.70213812127986       280.702119209309         280.7021010551357        280.70208362853464       280.7020669005097        280.702050843184         280.702035429815         280.70202063469293       280.7020064331549        280.7019928014911        280.70197971695706       280.7019671576883        280.70195510271145       280.70194353186423       280.7019324258065        280.7019217659472        280.7019115344532        280.70190171418284       280.70189228869305       280.70188324217884       280.7018745594804        280.7018662260258        280.7018582278384        280.7018505514837        280.70184318407644       280.70183611323176       280.70182932707075       280.70182281417635       280.70181656359824       280.70181056481215       280.7018048077238        280.7017992826321        280.7017939802328        280.70178889158365       280.7017840081089        280.7017793215664        280.70177482405177       280.70177050796866       280.70176636603173       280.70176239124027       280.70175857687985       280.7017549164979        280.7017514039073        280.7017480331615        280.7017447985586        280.7017416946185        280.7017387160867        280.70173585791383       280.70173311525764       280.7017304834651        280.70172795807457       280.7017255347984        280.70172320952565       280.70172097830556       280.70171883735037       280.7017167830202        280.70171481182484       280.7017129204111        280.7017111055633        280.7017093641919        280.70170769333424       280.70170609014406       280.70170455189213       280.7017030759563        280.7017016598223        280.70170030107437       280.70169899739665       280.7016977465638        280.70169654644207       280.70169539498175       280.70169429021763       280.7016932302615        280.7016922133031        280.70169123760326       280.70169030149447       280.70168940337487       280.7016885417086        280.7016877150207        280.70168692189617       280.70168616097635       280.70168543095826       280.7016847305906        280.7016840586736        280.7016834140546        280.7016827956287        280.7016822023345        280.7016816331543        280.7016810871106        280.7016805632666        280.70168006072197       280.7016795786138        280.7016791161132        280.7016786724256        280.7016782467877        280.7016778384678        280.7016774467632        280.70167707100023       280.7016767105314        280.7016763647368        280.7016760330202        280.7016757148107        280.7016754095595        280.7016751167407        280.7016748358495        280.70167456640127       280.701674307931         280.701674059993         280.7016738221591        280.7016735940189        280.70167337517813       280.701673165259         280.7016729638988        280.7016727707493        280.70167258547684       280.7016724077609        280.7016722372943        280.70167207378176       280.70167191694065       280.7016717664995        280.7016716221978        280.7016714837855        280.70167135102315       280.70167122368053       280.70167110153716       280.701670984381         280.70167087200934       280.7016707642269        280.7016706608472        280.7016705616906        280.701670466585         280.70167037536555       280.7016702878737        280.7016702039576        280.7016701234712        280.70167004627484       280.70166997223447       280.7016699012214        280.7016698331122        280.7016697677883        280.70166970513606       280.7016696450466        280.7016695874153        280.7016695321421        280.70166947913043       280.7016694282883        280.70166937952706       280.7016693327617        280.7016692879109        280.7016692448964        280.7016692036431        280.70166916407953       280.70166912613644       280.70166908974744       280.70166905484933       280.70166902138124       280.7016689892845        280.7016689585031        280.70166892898345       280.7016689006738        280.7016688735246        280.70166884748863       280.7016688225203        280.70166879857595       280.7016687756133        280.7016687535928        280.7016687324755        280.7016687122248        280.70166869280496       280.7016686741821        280.7016686563236        280.7016686391982        280.70166862277586       280.7016686070278        280.7016685919265        280.7016685774452        280.70166856355894       280.70166855024297       280.70166853747423       280.70166852523016       280.7016685134894        280.70166850223114       280.7016684914358        280.7016684810842        280.7016684711585        280.70166846164074       280.70166845251447       280.70166844376365       280.7016684353729        280.7016684273273        280.7016684196128        280.7016684122158        280.7016684051231        280.70166839832257       280.70166839180195       280.7016683855498        280.7016683795551        280.70166837380725       280.70166836829617       280.701668363012         280.7016683579455        280.70166835308777       280.7016683484301        280.70166834396434       280.7016683396826        280.7016683355774        280.7016683316412        280.7016683278673        280.7016683242489        280.7016683207797        280.70166831745354       280.7016683142645        280.7016683112071        280.70166830827566       280.70166830546526       280.70166830277066       280.7016683001873        280.7016682977104        280.7016682953359        280.7016682930592        280.70166829087646       280.70166828878376       280.7016682867776        280.7016682848542        280.70166828301024       280.7016682812426        280.70166827954785       280.7016682779231        280.70166827636564       280.7016682748725        280.701668273441         280.70166827206884       280.7016682707534        280.7016682694925        280.7016682682836        280.70166826712466       280.70166826601377       280.70166826494886       280.701668263928         280.70166826294934       280.7016682620111        280.70166826111165       280.7016682602494        280.7016682594228        280.7016682586304        280.70166825787067       280.70166825714233       280.70166825644407       280.7016682557746        280.70166825513274       280.7016682545173        280.7016682539272        280.70166825336133       280.70166825281876       280.70166825229853       280.7016682517994        280.7016682513208        280.70166825086187       280.7016682504217        280.70166824999944       280.7016682495943        280.7016682492057        280.7016682488329        280.70166824847513       280.70166824813185       280.7016682478025        280.7016682474866        280.7016682471833        280.70166824689244       280.70166824661317       280.7016682463453        280.70166824608816       280.7016682458415        280.7016682456048        280.70166824537785       280.7016682451601        280.70166824495124       280.70166824475075       280.7016682445584        280.701668244374         280.7016682441971        280.70166824402736       280.70166824386445       280.70166824370824       280.7016682435584        280.7016682434145        280.70166824327663       280.70166824314435       280.7016682430173        280.70166824289566       280.7016682427787        280.7016682426665        280.7016682425589        280.7016682424557        280.70166824235685       280.70166824226186       280.7016682421709        280.70166824208354       280.7016682419998        280.70166824191944       280.70166824184247       280.7016682417686        280.7016682416977        280.7016682416296        280.70166824156416       280.70166824150147       280.70166824144127       280.70166824138346       280.701668241328         280.7016682412746        280.7016682412234        280.70166824117405       280.7016682411266        280.70166824108094       280.70166824103717       280.701668240995         280.7016682409543        280.70166824091524       280.7016682408777        280.70166824084157       280.7016682408068        280.70166824077324       280.7016682407409        280.70166824070986       280.7016682406799        280.7016682406511        280.70166824062323       280.7016682405965        280.70166824057065       280.70166824054576       280.70166824052194       280.7016682404988        280.7016682404767        280.7016682404552        280.7016682404347        280.7016682404149        280.7016682403958        280.7016682403774        280.70166824035965       280.7016682403425        280.70166824032606       280.7016682403101        280.70166824029457       280.7016682402796        280.701668240265         280.7016682402509        280.70166824023715       280.70166824022374       280.70166824021067       280.7016682401978        280.7016682401855        280.70166824017315       280.7016682401615        280.70166824015          280.7016682401387        280.7016682401278        280.70166824011716       280.70166824010676       280.7016682400966        280.7016682400867        280.70166824007697       280.70166824006753       280.7016682400583        280.70166824004934       280.70166824004065       280.70166824003223       280.7016682400238        280.70166824001564       280.7016682400077        280.7016682399998        280.7016682399922        280.701668239985         280.7016682399778        280.7016682399708        280.70166823996414       280.70166823995754       280.7016682399512        280.70166823994504       280.7016682399392        280.70166823993344       280.70166823992804       280.7016682399229        280.70166823991804       280.7016682399135        280.7016682399093        280.7016682399053        280.7016682399017        280.7016682398982        280.7016682398951        280.70166823989223       280.70166823988984       280.7016682398875        280.7016682398855        280.7016682398837        280.7016682398821        280.70166823988063       280.7016682398794        280.7016682398784        280.70166823987745       280.7016682398766        280.7016682398758        280.7016682398752        280.70166823987444       280.7016682398738        280.70166823987313       280.70166823987245       280.7016682398718        280.701668239871         280.70166823987023       280.70166823986943       280.70166823986875       280.70166823986796       280.7016682398671        280.7016682398662        280.70166823986546       280.70166823986466       280.7016682398638        280.70166823986295       280.7016682398622        280.7016682398615        280.7016682398606        280.7016682398598        280.7016682398592        280.70166823985835       280.7016682398578        280.7016682398571        280.7016682398564        280.70166823985585       280.70166823985505       280.70166823985454       280.7016682398541        280.7016682398536        280.701668239853         280.70166823985244       280.70166823985187       280.70166823985153       280.70166823985096       280.7016682398505        280.70166823985005       280.70166823984977       280.70166823984925       280.7016682398489        280.70166823984863       280.70166823984846       280.7016682398484        280.7016682398485        280.70166823984874       280.7016682398491        280.70166823984965       280.70166823985033       280.70166823985113       280.7016682398522        280.70166823985335       280.7016682398545        280.701668239856         280.7016682398574        280.70166823985903       280.70166823986085       280.7016682398628        280.70166823986483       280.701668239867         280.70166823986926       280.70166823987165       280.70166823987404       280.7016682398766        280.7016682398791        280.7016682398817        280.7016682398844        280.70166823988706       280.70166823988984       280.7016682398926        280.7016682398955        280.7016682398983        280.70166823990127       280.70166823990417       280.7016682399074        280.7016682399103        280.7016682399136        280.7016682399168        280.7016682399199        280.70166823992315       280.7016682399265        280.7016682399298        280.70166823993316       280.7016682399365        280.70166823994          280.70166823994344       280.70166823994686       280.7016682399503        280.70166823995385       280.7016682399573        280.70166823996067       280.7016682399641        280.7016682399675        280.7016682399708        280.70166823997386       280.70166823997704       280.70166823998017       280.70166823998306       280.7016682399859        280.70166823998863       280.7016682399913        280.70166823999386       280.70166823999625       280.70166823999847       280.7016682400007        280.7016682400027        280.70166824000455       280.70166824000637       280.70166824000813       280.70166824000995       280.70166824001166       280.7016682400132        280.7016682400149        280.70166824001643       280.70166824001814       280.70166824001984       280.7016682400215        280.70166824002337       280.70166824002524       280.701668240027         280.701668240029         280.701668240031         280.7016682400332        280.70166824003536       280.70166824003763       280.7016682400399        280.70166824004224       280.70166824004474       280.7016682400471        280.70166824004957       280.7016682400521        280.7016682400545        280.70166824005685       280.70166824005906       280.70166824006145       280.70166824006355       280.70166824006566       280.7016682400677        280.7016682400697        280.70166824007174       280.70166824007356       280.7016682400754        280.7016682400771        280.7016682400787        280.70166824008015       280.7016682400816        280.7016682400829        280.70166824008413       280.7016682400852        280.70166824008635       280.7016682400872        280.70166824008817       280.70166824008885       280.7016682400897        280.7016682400902        280.70166824009067       280.70166824009095       280.70166824009124       280.7016682400913        280.70166824009146       280.7016682400914        280.7016682400914        280.7016682400914        280.7016682400911        280.7016682400909        280.70166824009067       280.70166824009044       280.7016682400901        280.70166824008976       280.7016682400895        280.70166824008913       280.7016682400888        280.7016682400883        280.7016682400878        280.7016682400872        280.7016682400864        280.70166824008567       280.7016682400848        280.70166824008385       280.70166824008294       280.7016682400819        280.7016682400808        280.70166824007964       280.70166824007833       280.701668240077         280.7016682400758        280.7016682400743        280.70166824007293       280.70166824007134       280.70166824006986       280.7016682400682        280.70166824006657       280.70166824006486       280.7016682400631        280.7016682400613        280.7016682400594        280.70166824005736       280.70166824005537       280.70166824005315       280.70166824005116       280.70166824004895       280.7016682400467        280.70166824004417       280.7016682400416        280.70166824003906       280.70166824003627       280.7016682400334        280.70166824003053       280.70166824002746       280.7016682400244        280.70166824002126       280.70166824001797       280.70166824001467       280.70166824001143       280.7016682400082        280.7016682400049        280.70166824000154       280.7016682399983        280.7016682399953        280.70166823999216       280.7016682399891        280.70166823998613       280.70166823998323       280.70166823998045       280.7016682399777        280.7016682399751        280.7016682399726        280.70166823997          280.7016682399676        280.70166823996516       280.7016682399628        280.7016682399605        280.70166823995805       280.70166823995584       280.70166823995356       280.70166823995135       280.7016682399492        280.70166823994714       280.7016682399452        280.7016682399433        280.70166823994157       280.7016682399399        280.7016682399383        280.7016682399369        280.70166823993554       280.7016682399344        280.70166823993327       280.7016682399323        280.7016682399314        280.7016682399305        280.70166823992986       280.7016682399291        280.70166823992855       280.7016682399279        280.7016682399274        280.7016682399269        280.7016682399264        280.701668239926         280.70166823992537       280.70166823992497       280.7016682399246        280.7016682399242        280.70166823992366       280.7016682399234        280.7016682399231        280.7016682399228        280.7016682399227        280.70166823992247       280.7016682399223        280.70166823992224       280.70166823992224       280.70166823992224       280.7016682399223        280.70166823992264       280.70166823992287       280.70166823992315       280.70166823992355       280.70166823992395       280.7016682399243        280.70166823992474       280.701668239925         280.7016682399255        280.7016682399259        280.70166823992633       280.7016682399268        280.70166823992696       280.7016682399272        280.7016682399274        280.7016682399276        280.70166823992764       280.7016682399277        280.70166823992764       280.70166823992747       280.7016682399273        280.7016682399272        280.70166823992696       280.70166823992673       280.7016682399265        280.7016682399265        280.7016682399263        280.70166823992605       280.70166823992594       280.701668239926         280.7016682399258        280.7016682399259        280.701668239926         280.70166823992605       280.70166823992616       280.7016682399264        280.7016682399268        280.7016682399271        280.7016682399276        280.70166823992804       280.7016682399288        280.7016682399296        280.7016682399304        280.70166823993134       280.7016682399324        280.7016682399337        280.70166823993503       280.7016682399365        280.70166823993804       280.7016682399398        280.7016682399415        280.7016682399434        280.7016682399454        280.7016682399474        280.70166823994964       280.70166823995174       280.70166823995396       280.70166823995623       280.70166823995874       280.70166823996124       280.70166823996374       280.70166823996624       280.70166823996885       280.70166823997124       280.70166823997374       280.7016682399762        280.70166823997863       280.701668239981         280.70166823998335       280.70166823998574       280.70166823998807       280.7016682399904        280.7016682399927        280.70166823999494       280.70166823999733       280.7016682399996        280.7016682400019        280.7016682400041        280.7016682400064        280.70166824000876       280.70166824001103       280.7016682400135        280.70166824001575       280.7016682400182        280.7016682400207        280.70166824002314       280.7016682400257        280.70166824002837       280.7016682400312        280.7016682400341        280.70166824003707       280.70166824004014       280.7016682400434        280.70166824004673       280.7016682400502        280.7016682400536        280.70166824005713       280.70166824006066       280.7016682400642        280.7016682400678        280.7016682400715        280.70166824007515       280.70166824007896       280.70166824008254       280.70166824008635       280.7016682400902        280.701668240094         280.7016682400978        280.7016682401017        280.7016682401052        280.70166824010903       280.70166824011255       280.701668240116         280.70166824011943       280.70166824012284       280.7016682401261        280.70166824012927       280.7016682401324        280.70166824013535       280.70166824013813       280.7016682401409        280.70166824014353       280.70166824014586       280.7016682401482        280.70166824015024       280.7016682401521        280.7016682401539        280.7016682401554        280.7016682401568        280.7016682401579        280.7016682401589        280.70166824015973       280.70166824016036       280.7016682401608        280.701668240161         280.701668240161         280.7016682401608        280.70166824016053       280.70166824016          280.7016682401593        280.7016682401585        280.7016682401576        280.70166824015655       280.7016682401555        280.7016682401541        280.70166824015274       280.7016682401513        280.70166824014984       280.70166824014814       280.70166824014643       280.70166824014467       280.7016682401428        280.701668240141         280.70166824013904       280.70166824013705       280.701668240135         280.7016682401328        280.7016682401307        280.7016682401284        280.701668240126         280.70166824012364       280.70166824012125       280.70166824011875       280.70166824011625       280.7016682401137        280.7016682401112        280.70166824010875       280.7016682401062        280.7016682401037        280.7016682401011        280.7016682400987        280.70166824009624       280.7016682400938        280.70166824009135       280.7016682400889        280.7016682400865        280.70166824008413       280.7016682400819        280.7016682400795        280.70166824007737       280.701668240075         280.7016682400729        280.7016682400706        280.7016682400684        280.7016682400662        280.70166824006395       280.70166824006185       280.7016682400596        280.7016682400575        280.7016682400552        280.70166824005287       280.70166824005054       280.70166824004804       280.7016682400454        280.701668240043         280.70166824004025       280.70166824003746       280.7016682400345        280.70166824003155       280.7016682400285        280.70166824002536       280.7016682400223        280.7016682400191        280.70166824001586       280.7016682400125        280.7016682400092        280.7016682400059        280.70166824000256       280.7016682399991        280.7016682399958        280.70166823999256       280.7016682399892        280.7016682399859        280.7016682399827        280.7016682399796        280.70166823997647       280.7016682399734        280.70166823997033       280.7016682399673        280.70166823996436       280.7016682399615        280.7016682399588        280.701668239956         280.70166823995345       280.7016682399509        280.7016682399484        280.7016682399461        280.701668239944         280.70166823994174       280.7016682399398        280.701668239938         280.7016682399363        280.70166823993475       280.7016682399335        280.70166823993236       280.7016682399314        280.70166823993065       280.70166823993003       280.70166823992963       280.7016682399294        280.7016682399293        280.7016682399293        280.7016682399296        280.7016682399298        280.70166823993026       280.70166823993065       280.7016682399311        280.7016682399317        280.70166823993225       280.70166823993276       280.7016682399332        280.70166823993367       280.70166823993407       280.7016682399343        280.7016682399345        280.7016682399346        280.70166823993446       280.70166823993435       280.7016682399341        280.70166823993384       280.70166823993344       280.7016682399328        280.7016682399322        280.70166823993145       280.7016682399306        280.7016682399297        280.7016682399286        280.7016682399275        280.70166823992616       280.7016682399247        280.70166823992315       280.70166823992145       280.7016682399198        280.70166823991786       280.7016682399161        280.7016682399142        280.7016682399121        280.70166823991          280.70166823990775       280.7016682399053        280.7016682399029        280.70166823990047       280.70166823989786       280.7016682398951        280.70166823989246       280.70166823988967       280.70166823988677       280.701668239884         280.70166823988114       280.70166823987813       280.70166823987523       280.7016682398721        280.7016682398692        280.7016682398664        280.70166823986347       280.7016682398606        280.7016682398579        280.7016682398551        280.7016682398524        280.70166823984965       280.70166823984704       280.7016682398445        280.7016682398418        280.70166823983925       280.7016682398367        280.7016682398341        280.70166823983163       280.701668239829         280.7016682398266        280.7016682398241        280.70166823982163       280.7016682398193        280.70166823981685       280.70166823981447       280.70166823981214       280.70166823981          280.7016682398079        280.70166823980594       280.70166823980406       280.7016682398024        280.7016682398009        280.7016682397996        280.70166823979855       280.70166823979764       280.70166823979713       280.70166823979656       280.7016682397965        280.7016682397966        280.7016682397971        280.70166823979775       280.7016682397987        280.7016682397998        280.70166823980117       280.70166823980264       280.7016682398046        280.7016682398065        280.7016682398087        280.70166823981117       280.7016682398138        280.70166823981646       280.7016682398195        280.70166823982237       280.70166823982555       280.70166823982856       280.70166823983163       280.70166823983465       280.7016682398377        280.70166823984056       280.7016682398434        280.701668239846         280.70166823984863       280.7016682398511        280.70166823985335       280.70166823985534       280.70166823985727       280.70166823985903       280.70166823986057       280.70166823986193       280.70166823986324       280.7016682398643        280.7016682398654        280.7016682398661        280.7016682398669        280.7016682398672        280.7016682398675        280.7016682398676        280.7016682398675        280.7016682398672        280.7016682398669        280.7016682398661        280.7016682398653        280.7016682398642        280.70166823986307       280.7016682398617        280.7016682398601        280.70166823985824       280.7016682398563        280.70166823985414       280.70166823985176       280.70166823984925       280.7016682398466        280.7016682398437        280.7016682398408        280.70166823983766       280.7016682398344        280.70166823983106       280.70166823982765       280.70166823982413       280.70166823982055       280.70166823981697       280.7016682398133        280.7016682398096        280.701668239806         280.7016682398026        280.7016682397991        280.701668239796         280.70166823979264       280.7016682397896        280.7016682397866        280.70166823978366       280.70166823978116       280.7016682397787        280.70166823977644       280.7016682397743        280.70166823977246       280.70166823977087       280.70166823976956       280.7016682397685        280.70166823976786       280.7016682397674        280.7016682397672        280.70166823976723       280.7016682397677        280.7016682397685        280.70166823976945       280.7016682397707        280.70166823977235       280.70166823977416       280.7016682397762        280.7016682397784        280.70166823978104       280.7016682397838        280.7016682397869        280.7016682397901        280.7016682397936        280.7016682397971        280.7016682398009        280.70166823980486       280.70166823980895       280.7016682398131        280.7016682398175        280.7016682398219        280.7016682398266        280.70166823983135       280.7016682398363        280.70166823984135       280.7016682398466        280.70166823985204       280.7016682398576        280.70166823986335       280.70166823986926       280.70166823987535       280.70166823988166       280.7016682398881        280.7016682398948        280.70166823990155       280.7016682399086        280.70166823991565       280.7016682399229        280.7016682399305        280.70166823993816       280.701668239946         280.70166823995396       280.70166823996203       280.70166823997016       280.70166823997823       280.7016682399864        280.70166823999443       280.7016682400023        280.70166824001          280.7016682400175        280.7016682400248        280.70166824003195       280.70166824003877       280.70166824004536       280.70166824005156       280.7016682400574        280.7016682400631        280.7016682400684        280.7016682400733        280.7016682400779        280.70166824008203       280.701668240086         280.7016682400895        280.7016682400926        280.7016682400952        280.7016682400977        280.7016682400998        280.7016682401016        280.70166824010295       280.70166824010397       280.7016682401046        280.7016682401048        280.7016682401048        280.70166824010454       280.7016682401037        280.7016682401026        280.701668240101         280.70166824009914       280.7016682400969        280.70166824009436       280.7016682400916        280.7016682400885        280.70166824008504       280.7016682400814        280.70166824007725       280.701668240073         280.7016682400685        280.7016682400639        280.701668240059         280.7016682400542        280.7016682400492        280.7016682400441        280.7016682400389        280.7016682400339        280.7016682400289        280.70166824002393       280.7016682400189        280.70166824001404       280.7016682400092        280.70166824000455       280.70166823999983       280.70166823999534       280.70166823999097       280.70166823998665       280.7016682399825        280.70166823997846       280.70166823997465       280.701668239971         280.70166823996743       280.70166823996436       280.7016682399612        280.70166823995856       280.7016682399559        280.7016682399536        280.70166823995163       280.7016682399498        280.7016682399482        280.701668239947         280.7016682399457        280.7016682399448        280.7016682399439        280.70166823994333       280.70166823994276       280.70166823994253       280.7016682399423        280.7016682399422        280.701668239942         280.7016682399419        280.70166823994197       280.7016682399419        280.7016682399417        280.70166823994157       280.70166823994117       280.7016682399409        280.7016682399403        280.7016682399396        280.7016682399388        280.7016682399379        280.7016682399366        280.70166823993554       280.7016682399342        280.70166823993276       280.70166823993117       280.7016682399295        280.70166823992776       280.70166823992605       280.70166823992406       280.7016682399222        280.7016682399202        280.7016682399182        280.70166823991616       280.70166823991417       280.7016682399121        280.7016682399101        280.701668239908         280.701668239906         280.70166823990394       280.7016682399021        280.7016682399002        280.7016682398984        280.70166823989655       280.7016682398947        280.7016682398929        280.70166823989115       280.70166823988944       280.70166823988774       280.70166823988603       280.70166823988427       280.70166823988257       280.701668239881         280.7016682398794        280.7016682398778        280.7016682398762        280.7016682398749        280.70166823987347       280.7016682398721        280.70166823987086       280.70166823986995       280.70166823986904       280.70166823986835       280.70166823986773       280.7016682398674        280.7016682398674        280.7016682398675        280.7016682398679        280.7016682398686        280.7016682398693        280.7016682398705        280.70166823987165       280.7016682398731        280.7016682398746        280.70166823987626       280.701668239878         280.7016682398801        280.70166823988217       280.7016682398844        280.7016682398865        280.7016682398889        280.7016682398914        280.7016682398939        280.7016682398965        280.70166823989916       280.70166823990195       280.70166823990485       280.7016682399077        280.70166823991065       280.7016682399134        280.7016682399164        280.7016682399192        280.701668239922         280.70166823992486       280.70166823992764       280.70166823993054       280.7016682399332        280.7016682399358        280.70166823993844       280.701668239941         280.70166823994356       280.70166823994606       280.7016682399485        280.7016682399509        280.7016682399533        280.70166823995555       280.70166823995777       280.70166823995993       280.70166823996226       280.7016682399644        280.70166823996664       280.7016682399687        280.7016682399709        280.70166823997306       280.70166823997533       280.70166823997755       280.7016682399796        280.7016682399819        280.7016682399839        280.70166823998596       280.70166823998807       280.7016682399901        280.7016682399921        280.701668239994         280.70166823999597       280.7016682399978        280.7016682399996        280.7016682400013        280.701668240003         280.7016682400046        280.7016682400061        280.70166824000756       280.70166824000887       280.70166824000995       280.70166824001103       280.70166824001194       280.7016682400129        280.7016682400137        280.7016682400144        280.7016682400149        280.7016682400155        280.701668240016         280.7016682400164        280.70166824001683       280.70166824001717       280.70166824001745       280.70166824001774       280.701668240018         280.70166824001825       280.7016682400186        280.7016682400188        280.70166824001905       280.7016682400193        280.70166824001933       280.7016682400194        280.7016682400193        280.7016682400192        280.7016682400191        280.7016682400189        280.70166824001865       280.7016682400184        280.70166824001797       280.70166824001774       280.7016682400174        280.7016682400171        280.7016682400168        280.7016682400165        280.7016682400162        280.7016682400159        280.70166824001575       280.70166824001564       280.7016682400157        280.7016682400158        280.701668240016         280.7016682400163        280.7016682400168        280.7016682400173        280.70166824001797       280.70166824001893       280.70166824002007       280.7016682400213        280.7016682400227        280.7016682400242        280.7016682400258        280.70166824002763       280.7016682400295        280.7016682400317        280.70166824003394       280.7016682400365        280.70166824003906       280.7016682400419        280.7016682400448        280.7016682400479        280.70166824005105       280.7016682400542        280.70166824005736       280.70166824006054       280.70166824006384       280.70166824006725       280.70166824007066       280.70166824007407       280.70166824007737       280.7016682400807        280.70166824008396       280.70166824008726       280.70166824009056       280.7016682400938        280.701668240097         280.7016682401002        280.7016682401034        280.7016682401064        280.70166824010937       280.7016682401123        280.7016682401153        280.70166824011824       280.70166824012097       280.7016682401238        280.70166824012665       280.70166824012944       280.70166824013216       280.70166824013484       280.70166824013756       280.7016682401403        280.7016682401429        280.7016682401455        280.70166824014814       280.70166824015075       280.7016682401532        280.7016682401558        280.7016682401582        280.70166824016076       280.701668240163         280.70166824016525       280.7016682401674        280.70166824016957       280.70166824017167       280.70166824017366       280.7016682401754        280.70166824017736       280.701668240179         280.70166824018065       280.7016682401821        280.7016682401835        280.70166824018474       280.7016682401858        280.7016682401868        280.7016682401875        280.701668240188         280.70166824018844       280.70166824018867       280.70166824018867       280.7016682401883        280.7016682401879        280.7016682401873        280.70166824018645       280.70166824018554       280.70166824018435       280.7016682401828        280.7016682401815        280.70166824017974       280.701668240178         280.7016682401761        280.70166824017406       280.7016682401718        280.7016682401695        280.7016682401672        280.7016682401646        280.70166824016206       280.70166824015945       280.7016682401567        280.7016682401539        280.7016682401509        280.70166824014797       280.701668240145         280.701668240142         280.70166824013893       280.70166824013586       280.70166824013273       280.7016682401298        280.7016682401267        280.70166824012375       280.70166824012085       280.7016682401181        280.70166824011557       280.70166824011307       280.7016682401107        280.7016682401086        280.7016682401068        280.7016682401051        280.7016682401037        280.7016682401024        280.7016682401014        280.70166824010045       280.7016682400999        280.70166824009954       280.70166824009914       280.70166824009925       280.7016682400993        280.70166824009954       280.7016682401           280.7016682401007        280.7016682401014        280.70166824010226       280.7016682401031        280.7016682401041        280.70166824010494       280.70166824010585       280.701668240107         280.7016682401082        280.70166824010937       280.7016682401106        280.7016682401118        280.7016682401133        280.70166824011454       280.70166824011574       280.7016682401172        280.70166824011847       280.7016682401197        280.70166824012097       280.70166824012216       280.70166824012335       280.70166824012443       280.70166824012546       280.7016682401263        280.7016682401273        280.7016682401281        280.7016682401288        280.7016682401295        280.70166824013006       280.70166824013063       280.7016682401311        280.70166824013154       280.7016682401318        280.70166824013205       280.7016682401323        280.70166824013256       280.7016682401326        280.7016682401327        280.7016682401327        280.7016682401326        280.70166824013256       280.70166824013245       280.70166824013234       280.7016682401322        280.70166824013205       280.701668240132         280.7016682401317        280.70166824013154       280.70166824013137       280.7016682401312        280.70166824013097       280.7016682401307        280.70166824013035       280.70166824012995       280.7016682401295        280.7016682401289        280.70166824012836       280.7016682401277        280.7016682401269        280.7016682401259        280.70166824012495       280.70166824012404       280.701668240123         280.7016682401218        280.7016682401206        280.7016682401194        280.7016682401181        280.701668240117         280.70166824011545       280.70166824011415       280.7016682401128        280.7016682401113        280.70166824010977       280.70166824010823       280.70166824010647       280.70166824010465       280.7016682401028        280.7016682401008        280.7016682400988        280.7016682400965        280.7016682400942        280.70166824009164       280.701668240089         280.70166824008635       280.70166824008345       280.70166824008044       280.70166824007737       280.70166824007424       280.7016682400709        280.7016682400674        280.701668240064         280.70166824006037       280.70166824005685       280.7016682400531        280.7016682400492        280.70166824004514       280.70166824004104       280.7016682400368        280.70166824003246       280.7016682400281        280.70166824002365       280.70166824001916       280.7016682400146        280.70166824000995       280.7016682400054        280.7016682400007        280.70166823999597       280.70166823999136       280.7016682399866        280.701668239982         280.7016682399773        280.7016682399726        280.70166823996794       280.7016682399633        280.7016682399587        280.701668239954         280.7016682399493        280.7016682399445        280.7016682399397        280.7016682399349        280.7016682399302        280.70166823992537       280.7016682399206        280.7016682399158        280.70166823991104       280.70166823990627       280.70166823990144       280.70166823989655       280.7016682398917        280.7016682398867        280.7016682398818        280.70166823987694       280.70166823987205       280.70166823986705       280.7016682398621        280.7016682398571        280.7016682398522        280.70166823984727       280.7016682398425        280.70166823983766       280.7016682398329        280.7016682398282        280.70166823982356       280.70166823981896       280.7016682398144        280.7016682398099        280.70166823980543       280.70166823980094       280.70166823979656       280.70166823979224       280.70166823978803       280.7016682397839        280.7016682397799        280.7016682397759        280.70166823977206       280.70166823976837       280.7016682397649        280.7016682397616        280.7016682397585        280.7016682397555        280.70166823975285       280.7016682397504        280.7016682397482        280.7016682397461        280.70166823974427       280.7016682397426        280.7016682397412        280.70166823974006       280.7016682397391        280.7016682397383        280.70166823973767       280.7016682397371        280.70166823973693       280.70166823973676       280.70166823973676       280.7016682397368        280.70166823973716       280.7016682397374        280.70166823973784       280.70166823973847       280.70166823973904       280.7016682397398        280.7016682397405        280.7016682397413        280.7016682397422        280.701668239743         280.701668239744         280.7016682397448        280.7016682397456        280.7016682397464        280.7016682397471        280.70166823974785       280.7016682397485        280.7016682397492        280.7016682397499        280.7016682397506        280.70166823975126       280.70166823975205       280.70166823975296       280.70166823975404       280.70166823975524       280.70166823975666       280.7016682397583        280.70166823976          280.7016682397622        280.7016682397647        280.7016682397674        280.70166823977036       280.70166823977354       280.70166823977706       280.70166823978076       280.70166823978474       280.7016682397888        280.7016682397931        280.7016682397976        280.70166823980225       280.701668239807         280.7016682398119        280.7016682398168        280.7016682398218        280.7016682398269        280.70166823983203       280.7016682398372        280.7016682398423        280.70166823984744       280.7016682398525        280.70166823985744       280.7016682398624        280.7016682398673        280.7016682398722        280.70166823987694       280.7016682398815        280.7016682398861        280.7016682398905        280.7016682398949        280.70166823989933       280.7016682399036        280.701668239908         280.7016682399122        280.7016682399164        280.7016682399205        280.7016682399247        280.7016682399289        280.7016682399332        280.7016682399372        280.7016682399413        280.70166823994555       280.7016682399496        280.7016682399538        280.7016682399579        280.701668239962         280.70166823996607       280.70166823997005       280.7016682399741        280.70166823997806       280.7016682399819        280.70166823998574       280.70166823998954       280.70166823999324       280.7016682399971        280.70166824000074       280.7016682400044        280.7016682400081        280.70166824001154       280.70166824001524       280.7016682400188        280.7016682400224        280.70166824002604       280.70166824002956       280.70166824003303       280.7016682400366        280.7016682400399        280.7016682400433        280.70166824004644       280.70166824004957       280.7016682400525        280.7016682400554        280.7016682400582        280.7016682400609        280.7016682400633        280.70166824006566       280.7016682400677        280.70166824006975       280.7016682400715        280.7016682400731        280.70166824007447       280.7016682400757        280.70166824007663       280.7016682400775        280.701668240078         280.7016682400784        280.7016682400786        280.70166824007856       280.7016682400782        280.7016682400776        280.7016682400767        280.70166824007543       280.70166824007396       280.7016682400721        280.70166824006986       280.70166824006753       280.7016682400648        280.7016682400617        280.70166824005815       280.70166824005435       280.70166824005025       280.7016682400458        280.70166824004116       280.70166824003627       280.70166824003104       280.70166824002564       280.70166824001996       280.70166824001427       280.7016682400084        280.7016682400025        280.7016682399964        280.70166823999045       280.7016682399843        280.7016682399781        280.7016682399719        280.7016682399657        280.7016682399595        280.7016682399533        280.7016682399471        280.701668239941         280.701668239935         280.701668239929         280.70166823992304       280.701668239917         280.701668239911         280.7016682399051        280.7016682398991        280.7016682398933        280.7016682398874        280.7016682398817        280.70166823987597       280.7016682398704        280.7016682398648        280.7016682398593        280.70166823985403       280.70166823984886       280.7016682398437        280.7016682398388        280.701668239834         280.7016682398294        280.70166823982504       280.70166823982095       280.7016682398169        280.7016682398132        280.7016682398098        280.7016682398067        280.7016682398037        280.70166823980105       280.7016682397986        280.7016682397964        280.7016682397945        280.7016682397928        280.7016682397914        280.70166823979037       280.70166823978946       280.70166823978894       280.7016682397886        280.7016682397887        280.701668239789         280.7016682397896        280.70166823979065       280.7016682397919        280.70166823979343       280.70166823979525       280.70166823979736       280.70166823979974       280.7016682398025        280.7016682398054        280.70166823980867       280.7016682398121        280.7016682398157        280.7016682398195        280.70166823982356       280.7016682398277        280.70166823983203       280.70166823983647       280.70166823984096       280.7016682398455        280.70166823985005       280.7016682398548        280.70166823985943       280.7016682398641        280.70166823986887       280.7016682398737        280.7016682398785        280.7016682398834        280.70166823988836       280.7016682398934        280.7016682398984        280.7016682399036        280.7016682399088        280.70166823991406       280.7016682399195        280.7016682399251        280.7016682399306        280.7016682399362        280.7016682399419        280.70166823994754       280.7016682399532        280.7016682399589        280.7016682399646        280.7016682399703        280.7016682399758        280.70166823998136       280.7016682399867        280.70166823999193       280.7016682399971        280.701668240002         280.7016682400068        280.7016682400114        280.70166824001564       280.70166824001967       280.70166824002337       280.7016682400268        280.70166824002996       280.7016682400328        280.70166824003536       280.7016682400376        280.70166824003945       280.701668240041         280.7016682400422        280.7016682400431        280.70166824004383       280.7016682400443        280.7016682400445        280.70166824004446       280.70166824004406       280.70166824004355       280.7016682400427        280.7016682400417        280.70166824004053       280.7016682400391        280.7016682400375        280.7016682400357        280.70166824003377       280.7016682400316        280.70166824002933       280.70166824002695       280.7016682400242        280.70166824002166       280.70166824001905       280.7016682400162        280.7016682400133        280.70166824001035       280.70166824000745       280.7016682400045        280.7016682400015        280.7016682399985        280.7016682399957        280.7016682399929        280.70166823999017       280.70166823998767       280.70166823998517       280.7016682399828        280.70166823998056       280.7016682399785        280.70166823997664       280.7016682399749        280.70166823997334       280.7016682399718        280.7016682399705        280.7016682399692        280.7016682399681        280.7016682399671        280.7016682399661        280.7016682399652        280.70166823996436       280.70166823996357       280.7016682399628        280.7016682399622        280.7016682399616        280.70166823996095       280.7016682399603        280.7016682399599        280.7016682399593        280.70166823995874       280.7016682399581        280.70166823995754       280.7016682399571        280.70166823995635       280.70166823995584       280.70166823995527       280.70166823995476       280.7016682399542        280.7016682399536        280.7016682399531        280.70166823995265       280.70166823995214       280.70166823995163       280.70166823995123       280.7016682399507        280.70166823995027       280.7016682399497        280.7016682399492        280.7016682399486        280.701668239948         280.70166823994737       280.70166823994674       280.70166823994595       280.70166823994515       280.70166823994435       280.7016682399434        280.7016682399423        280.70166823994134       280.7016682399403        280.70166823993907       280.70166823993793       280.7016682399367        280.7016682399353        280.70166823993395       280.7016682399323        280.7016682399308        280.70166823992923       280.7016682399274        280.7016682399255        280.7016682399235        280.7016682399213        280.70166823991894       280.70166823991644       280.70166823991383       280.701668239911         280.7016682399079        280.70166823990485       280.70166823990155       280.701668239898         280.70166823989433       280.70166823989035       280.7016682398863        280.70166823988234       280.7016682398782        280.7016682398739        280.7016682398695        280.70166823986517       280.70166823986074       280.70166823985625       280.70166823985176       280.7016682398472        280.7016682398426        280.7016682398381        280.70166823983357       280.7016682398291        280.70166823982464       280.7016682398202        280.70166823981583       280.7016682398116        280.7016682398076        280.7016682398034        280.70166823979946       280.7016682397956        280.70166823979196       280.70166823978826       280.7016682397849        280.70166823978155       280.70166823977837       280.70166823977536       280.7016682397724        280.7016682397696        280.701668239767         280.7016682397645        280.70166823976217       280.70166823976007       280.7016682397581        280.70166823975626       280.7016682397546        280.7016682397532        280.701668239752         280.70166823975086       280.7016682397501        280.70166823974955       280.7016682397493        280.70166823974915       280.7016682397494        280.70166823974967       280.70166823975023       280.70166823975103       280.70166823975205       280.7016682397535        280.70166823975495       280.70166823975677       280.70166823975876       280.70166823976103       280.70166823976353       280.70166823976615       280.7016682397691        280.7016682397721        280.7016682397753        280.70166823977866       280.70166823978224       280.701668239786         280.70166823978997       280.7016682397939        280.70166823979827       280.7016682398026        280.70166823980713       280.7016682398117        280.70166823981634       280.7016682398212        280.70166823982606       280.701668239831         280.7016682398361        280.7016682398413        280.70166823984647       280.70166823985176       280.7016682398571        280.70166823986233       280.70166823986796       280.70166823987336       280.7016682398788        280.7016682398841        280.7016682398896        280.70166823989507       280.70166823990047       280.701668239906         280.7016682399114        280.7016682399167        280.70166823992207       280.70166823992736       280.7016682399327        280.70166823993793       280.7016682399431        280.70166823994833       280.7016682399534        280.7016682399585        280.70166823996345       280.70166823996834       280.70166823997323       280.701668239978         280.7016682399827        280.7016682399873        280.701668239992         280.70166823999654       280.7016682400011        280.7016682400056        280.70166824001006       280.70166824001456       280.70166824001905       280.70166824002354       280.7016682400279        280.7016682400321        280.7016682400365        280.70166824004076       280.701668240045         280.70166824004934       280.70166824005366       280.70166824005815       280.7016682400625        280.7016682400668        280.70166824007134       280.7016682400758        280.70166824008027       280.7016682400848        280.7016682400894        280.7016682400941        280.7016682400987        280.7016682401034        280.7016682401082        280.7016682401129        280.70166824011784       280.70166824012273       280.7016682401276        280.7016682401325        280.70166824013734       280.70166824014206       280.7016682401468        280.7016682401514        280.70166824015587       280.70166824016025       280.7016682401644        280.7016682401685        280.7016682401723        280.7016682401758        280.7016682401794        280.7016682401826        280.7016682401856        280.70166824018855       280.70166824019117       280.7016682401936        280.70166824019606       280.7016682401981        280.7016682402001        280.7016682402018        280.7016682402033        280.7016682402045        280.7016682402055        280.7016682402063        280.7016682402068        280.7016682402068        280.7016682402069        280.7016682402065        280.70166824020595       280.70166824020515       280.7016682402041        280.7016682402028        280.7016682402014        280.7016682401997        280.7016682401977        280.70166824019554       280.7016682401933        280.7016682401909        280.7016682401883        280.7016682401856        280.70166824018287       280.7016682401797        280.70166824017696       280.70166824017383       280.70166824017076       280.70166824016775       280.7016682401646        280.7016682401614        280.7016682401583        280.701668240155         280.70166824015195       280.70166824014865       280.70166824014535       280.701668240142         280.70166824013864       280.70166824013535       280.701668240132         280.7016682401287        280.70166824012546       280.7016682401223        280.7016682401192        280.70166824011625       280.7016682401134        280.7016682401107        280.70166824010806       280.70166824010545       280.70166824010306       280.70166824010073       280.70166824009857       280.7016682400965        280.7016682400946        280.7016682400928        280.70166824009107       280.70166824008936       280.7016682400877        280.70166824008606       280.70166824008453       280.701668240083         280.70166824008146       280.70166824007975       280.701668240078         280.7016682400761        280.70166824007424       280.70166824007214       280.7016682400699        280.70166824006765       280.70166824006515       280.70166824006236       280.7016682400598        280.70166824005673       280.70166824005383       280.7016682400505        280.70166824004724       280.7016682400438        280.7016682400404        280.70166824003695       280.7016682400335        280.70166824002996       280.70166824002644       280.70166824002285       280.70166824001933       280.70166824001586       280.70166824001245       280.7016682400091        280.70166824000586       280.70166824000245       280.70166823999926       280.7016682399959        280.70166823999284       280.7016682399899        280.7016682399869        280.701668239984         280.7016682399812        280.7016682399783        280.7016682399756        280.7016682399729        280.7016682399703        280.7016682399678        280.7016682399653        280.7016682399628        280.7016682399607        280.7016682399584        280.7016682399564        280.7016682399544        280.70166823995265       280.70166823995095       280.7016682399494        280.70166823994805       280.70166823994697       280.701668239946         280.7016682399452        280.70166823994464       280.7016682399442        280.70166823994396       280.7016682399439        280.70166823994424       280.7016682399446        280.70166823994515       280.701668239946         280.7016682399469        280.70166823994805       280.7016682399494        280.7016682399509        280.7016682399526        280.7016682399544        280.70166823995635       280.7016682399584        280.7016682399606        280.7016682399629        280.7016682399653        280.7016682399678        280.7016682399703        280.7016682399729        280.70166823997556       280.7016682399783        280.7016682399811        280.70166823998386       280.7016682399867        280.7016682399893        280.70166823999205       280.7016682399947        280.7016682399973        280.7016682399998        280.7016682400021        280.70166824000444       280.70166824000677       280.7016682400089        280.70166824001103       280.70166824001325       280.7016682400151        280.7016682400172        280.7016682400191        280.7016682400212        280.7016682400233        280.7016682400254        280.70166824002763       280.7016682400299        280.7016682400321        280.70166824003456       280.70166824003695       280.7016682400395        280.7016682400421        280.7016682400449        280.70166824004787       280.7016682400509        280.70166824005383       280.70166824005696       280.7016682400602        280.7016682400635        280.70166824006674       280.7016682400701        280.70166824007333       280.7016682400768        280.70166824008004       280.70166824008334       280.70166824008663       280.7016682400899        280.70166824009306       280.70166824009607       280.70166824009897       280.7016682401019        280.7016682401045        280.7016682401072        280.7016682401095        280.70166824011187       280.70166824011415       280.70166824011625       280.7016682401183        280.7016682401203        280.70166824012205       280.70166824012387       280.7016682401254        280.7016682401269        280.7016682401283        280.7016682401295        280.7016682401306        280.7016682401315        280.70166824013216       280.70166824013285       280.70166824013324       280.7016682401336        280.70166824013364       280.7016682401336        280.70166824013324       280.7016682401328        280.7016682401318        280.70166824013074       280.7016682401292        280.70166824012745       280.70166824012546       280.7016682401231        280.70166824012057       280.7016682401177        280.70166824011443       280.7016682401109        280.70166824010704       280.7016682401029        280.70166824009857       280.701668240094         280.70166824008925       280.70166824008425       280.701668240079         280.7016682400737        280.7016682400682        280.70166824006276       280.7016682400572        280.7016682400516        280.7016682400462        280.7016682400408        280.7016682400353        280.70166824003013       280.7016682400248        280.7016682400196        280.70166824001456       280.7016682400096        280.7016682400047        280.70166824000006       280.70166823999546       280.701668239991         280.70166823998653       280.7016682399823        280.70166823997823       280.7016682399742        280.70166823997033       280.7016682399665        280.70166823996266       280.70166823995913       280.70166823995544       280.70166823995197       280.7016682399487        280.7016682399455        280.7016682399424        280.7016682399395        280.7016682399366        280.701668239934         280.70166823993145       280.7016682399291        280.7016682399269        280.7016682399249        280.7016682399232        280.7016682399216        280.70166823992014       280.7016682399191        280.7016682399181        280.70166823991747       280.70166823991696       280.70166823991684       280.70166823991684       280.70166823991707       280.70166823991735       280.70166823991804       280.7016682399186        280.7016682399193        280.70166823992014       280.7016682399211        280.7016682399222        280.7016682399234        280.70166823992446       280.70166823992577       280.701668239927         280.70166823992844       280.70166823992986       280.7016682399312        280.7016682399327        280.70166823993407       280.7016682399357        280.7016682399369        280.7016682399383        280.7016682399396        280.70166823994083       280.701668239942         280.70166823994316       280.70166823994424       280.70166823994515       280.7016682399461        280.701668239947         280.70166823994794       280.7016682399487        280.70166823994947       280.7016682399501        280.7016682399507        280.70166823995135       280.70166823995197       280.70166823995254       280.70166823995316       280.7016682399538        280.7016682399545        280.70166823995515       280.70166823995584       280.7016682399565        280.7016682399572        280.7016682399581        280.7016682399591        280.70166823996004       280.701668239961         280.70166823996203       280.70166823996306       280.70166823996396       280.7016682399651        280.7016682399661        280.70166823996715       280.7016682399681        280.70166823996925       280.7016682399704        280.7016682399716        280.70166823997255       280.70166823997374       280.701668239975         280.7016682399762        280.7016682399773        280.70166823997863       280.70166823997994       280.7016682399812        280.7016682399825        280.7016682399838        280.70166823998517       280.70166823998636       280.7016682399876        280.70166823998903       280.7016682399903        280.70166823999176       280.701668239993         280.70166823999415       280.70166823999546       280.7016682399967        280.70166823999824       280.7016682399997        280.70166824000125       280.7016682400029        280.70166824000455       280.70166824000626       280.7016682400079        280.7016682400097        280.7016682400116        280.7016682400135        280.70166824001535       280.7016682400174        280.70166824001933       280.70166824002126       280.7016682400232        280.7016682400253        280.70166824002735       280.7016682400295        280.70166824003167       280.7016682400339        280.70166824003604       280.7016682400384        280.7016682400406        280.70166824004303       280.7016682400455        280.70166824004804       280.70166824005065       280.7016682400533        280.70166824005594       280.7016682400587        280.70166824006145       280.7016682400642        280.70166824006685       280.7016682400696        280.70166824007237       280.70166824007487       280.7016682400775        280.7016682400799        280.70166824008226       280.70166824008453       280.7016682400868        280.7016682400891        280.70166824009124       280.70166824009334       280.70166824009533       280.7016682400974        280.7016682400993        280.7016682401011        280.70166824010306       280.7016682401048        280.7016682401065        280.7016682401083        280.7016682401099        280.7016682401115        280.7016682401128        280.7016682401141        280.7016682401154        280.7016682401166        280.70166824011767       280.7016682401185        280.70166824011926       280.7016682401199        280.7016682401202        280.7016682401206        280.7016682401208        280.70166824012085       280.70166824012097       280.7016682401207        280.70166824012045       280.70166824012006       280.7016682401195        280.7016682401188        280.70166824011807       280.70166824011733       280.7016682401166        280.7016682401156        280.7016682401146        280.70166824011363       280.7016682401124        280.70166824011113       280.70166824010977       280.70166824010835       280.7016682401068        280.7016682401052        280.7016682401036        280.7016682401018        280.7016682401           280.7016682400981        280.7016682400963        280.7016682400944        280.7016682400928        280.70166824009084       280.701668240089         280.7016682400874        280.7016682400856        280.7016682400839        280.7016682400823        280.70166824008066       280.7016682400789        280.7016682400774        280.7016682400757        280.70166824007424       280.7016682400727        280.7016682400713        280.7016682400699        280.70166824006867       280.7016682400676        280.7016682400666        280.70166824006577       280.7016682400652        280.70166824006475       280.7016682400645        280.7016682400644        280.7016682400646        280.701668240065         280.70166824006554       280.70166824006645       280.7016682400676        280.70166824006884       280.70166824007043       280.70166824007225       280.70166824007424       280.7016682400765        280.7016682400789        280.7016682400816        280.70166824008436       280.7016682400874        280.70166824009056       280.70166824009385       280.7016682400974        280.7016682401011        280.7016682401046        280.7016682401085        280.70166824011244       280.7016682401164        280.70166824012074       280.70166824012495       280.7016682401294        280.7016682401339        280.7016682401386        280.7016682401433        280.7016682401483        280.7016682401534        280.7016682401587        280.701668240164         280.70166824016957       280.7016682401752        280.701668240181         280.701668240187         280.701668240193         280.701668240199         280.70166824020527       280.7016682402117        280.7016682402182        280.70166824022493       280.7016682402317        280.70166824023863       280.7016682402456        280.70166824025284       280.70166824026023       280.7016682402678        280.7016682402755        280.70166824028337       280.7016682402914        280.7016682402996        280.70166824030804       280.70166824031674       280.7016682403258        280.7016682403349        280.7016682403444        280.7016682403541        280.7016682403642        280.70166824037466       280.7016682403857        280.70166824039705       280.7016682404088        280.701668240421         280.7016682404336        280.7016682404468        280.70166824046055       280.70166824047493       280.7016682404896        280.70166824050506       280.7016682405211        280.7016682405378        280.70166824055525       280.7016682405733        280.70166824059214       280.7016682406118        280.70166824063205       280.7016682406533        280.7016682406754        280.70166824069844       280.70166824072254       280.7016682407476        280.7016682407737        280.701668240801         280.7016682408294        280.70166824085914       280.7016682408902        280.70166824092274       280.7016682409566        280.70166824099203       280.70166824102904       280.70166824106775       280.7016682411081        280.7016682411504        280.70166824119457       280.7016682412407        280.70166824128904       280.7016682413394        280.70166824139227       280.7016682414476        280.7016682415051        280.7016682415654        280.7016682416285        280.70166824169434       280.7016682417633        280.70166824183553       280.701668241911         280.7016682419901        280.7016682420726        280.7016682421591        280.70166824224935       280.70166824234377       280.7016682424426        280.7016682425459        280.7016682426539        280.70166824276674       280.7016682428848        280.7016682430081        280.7016682431371        280.70166824327185       280.7016682434127        280.7016682435599        280.7016682437136        280.7016682438743        280.7016682440421        280.70166824421733       280.7016682444004        280.70166824459136       280.7016682447909        280.70166824499904       280.7016682452164        280.7016682454433        280.7016682456799        280.7016682459269        280.7016682461846        280.70166824645355       280.7016682467342        280.7016682470269        280.7016682473324        280.701668247651         280.70166824798343       280.70166824833035       280.70166824869204       280.7016682490694        280.701668249463         280.70166824987365       280.70166825030174       280.70166825074836       280.701668251214         280.7016682516996        280.7016682522061        280.7016682527341        280.7016682532848        280.70166825385894       280.70166825445756       280.70166825508176       280.7016682557325        280.70166825641087       280.7016682571182        280.70166825785566       280.70166825862464       280.70166825942647       280.7016682602622        280.70166826113393       280.7016682620427        280.70166826299015       280.7016682639782        280.70166826500855       280.70166826608283       280.70166826720305       280.7016682683713        280.7016682695894        280.7016682708597        280.7016682721844        280.70166827356576       280.70166827500606       280.70166827650814       280.7016682780743        280.7016682797076        280.70166828141066       280.7016682831867        280.70166828503875       280.70166828696995       280.7016682889837        280.70166829108365       280.70166829327354       280.70166829555706       280.70166829793834       280.7016683004217        280.7016683030113        280.70166830571173       280.7016683085278        280.7016683114646        280.70166831452735       280.7016683177213        280.7016683210523        280.70166832452605       280.70166832814886       280.701668331927         280.7016683358671        280.70166833997644       280.70166834426186       280.70166834873135       280.70166835339256       280.70166835825415       280.70166836332425       280.7016683686118        280.7016683741265        280.70166837987796       280.7016683858762        280.70166839213204       280.7016683986562        280.70166840546057       280.70166841255684       280.7016684199576        280.70166842767594       280.7016684357255        280.70166844412034       280.70166845287525       280.70166846200556       280.7016684715275        280.70166848145766       280.7016684918135        280.701668502613         280.7016685138755        280.70166852562045       280.70166853786844       280.7016685506412        280.7016685639609        280.70166857785085       280.7016685923356        280.7016686074404        280.7016686231917        280.70166863961714       280.7016686567455        280.70166867460665       280.70166869323197       280.701668712654         280.70166873290674       280.7016687540257        280.70166877604777       280.7016687990113        280.70166882295695       280.7016688479261        280.7016688739628        280.70166890111216       280.7016689294218        280.7016689589413        280.70166898972195       280.7016690218177        280.7016690552845        280.70166909018076       280.70166912656737       280.7016691645079        280.70166920406837       280.70166924531793       280.70166928832833       280.7016693331748        280.7016693799352        280.7016694286913        280.7016694795279        280.70166953253363       280.7016695878008        280.7016696454255        280.70166970550827       280.7016697681534        280.7016698334702        280.7016699015721        280.70166997257763       280.7016700466102        280.7016701237986        280.7016702042769        280.70167028818497       280.7016703756687        280.70167046687976       280.70167056197687       280.7016706611248        280.7016707644958        280.70167087226923       280.701670984632         280.7016711017791        280.7016712239134        280.70167135124694       280.70167148400014       280.7016716224029        280.70167176669537       280.7016719171271        280.7016720739587        280.70167223746165       280.7016724079191        280.7016725856254        280.70167277088836       280.7016729640281        280.70167316537874       280.70167337528807       280.7016735941191        280.7016738222495        280.7016740600735        280.70167430800177       280.7016745664619        280.70167483590046       280.701675116782         280.7016754095908        280.701675714832         280.70167603303156       280.70167636473826       280.7016767105231        280.7016770709818        280.7016774467353        280.7016778384301        280.7016782467404        280.7016786723689        280.70167911604733       280.70167957853886       280.7016800606383        280.7016805631744        280.7016810870103        280.70168163304595       280.70168220221854       280.70168279550563       280.7016834139248        280.7016840585375        280.7016847304487        280.701685430811         280.7016861608242        280.7016869217397        280.7016877148604        280.70168854154525       280.70168940320855       280.701690301326         280.70169123743307       280.70169221313176       280.70169323008963       280.7016942900456        280.70169539481003       280.70169654627085       280.70169774639356       280.70169899722777       280.7017003009072        280.701701659657         280.7017030757929        280.701704551731         280.7017060899853        280.70170769317804       280.7017093640383        280.7017111054127        280.7017129202634        280.7017148116803        280.7017167828786        280.70171883721196       280.7017209781704        280.7017232093938        280.7017255346701        280.70172795794986       280.7017304833442        280.7017331151406        280.7017358578007        280.7017387159776        280.70174169451343       280.7017447984576        280.7017480330649        280.70175140381474       280.70175491640987       280.7017585767962        280.7017623911612        280.70176636595755       280.70177050789914       280.70177482398714       280.7017793215066        280.701784008054         280.7017888915338        280.70179398018803       280.7017992825927        280.7018048076898        280.70181056478344       280.70181656357505       280.70182281415845       280.70182932705836       280.70183611322483       280.70184318407513       280.7018505514878        280.7018582278481        280.7018662260412        280.7018745595014        280.7018832422053        280.7018922887248        280.7019017142199        280.70191153449576       280.7019217659949        280.7019324258594        280.7019435319221        280.7019551027744        280.7019671577562        280.7019797170296        280.7019928015686        280.70200643323756       280.70202063478075       280.70203542990805       280.70205084328245       280.70206690061383       280.7020836286448        280.7021010552523        280.7021192094321        280.70213812141003       280.7021578226241        280.70217834584406       280.70219972515434       280.70222199608185       280.70224519557803       280.702269362157         280.70229453587626       280.7023207584864        280.7023480734098        280.7023765259033        280.7024061630343        280.7024370338576        280.7024691893896        280.70250268279887       280.70253756937865       280.70257390675374       280.70261175484956       280.7026511761173        280.70269223549934       280.7027350006733        280.70277954201475       280.7028259328612        280.70287424947196       280.70292457131336       280.7029769810154        280.7030315646807        280.70308841183714       280.70314761577237       280.70320927348206       280.7032734860326        280.7033403585046        280.7034100003852        280.7034825255069        280.70355805247215       280.70363670458676       280.70371861031913       280.7038039032288        280.7038927224627        280.70398521267697       280.70408152457486       280.70418181482216       280.70428624662765       280.7043949896518        280.7045082206354        280.7046261233           280.7047488890274        280.70487671675215       280.7050098136963        280.70514839525185       280.7052926857768        280.7054429184667        280.7055993362151        280.70576219147483       280.7059317471882        280.7061082766358        280.7062920644427        280.7064834064143        280.70668261062406       280.7068899972349        280.70710589967535       280.70733066444586       280.7075646523894        280.70780823848156       280.708061813204         280.70832578231546       280.7086005683373        280.7088866103046        280.7091843653701        280.70949430853574       280.70981693438483       280.7101527567895        280.7105023107835        280.7108661522448        280.7112448599166        280.7116390350641        280.7120493036578        280.71247631599994       280.7129207490822        280.7133833061806        280.7138647194016        280.71436574924167       280.7148871873368        280.7154298559842        280.7159946111103        280.71658234175175       280.717193973259         280.7178304667329        280.7184928224827        280.7191820794137        280.7198993187591        280.7206456634157        280.72142228197004       280.72223038797785       280.72307124430677       280.7239461623552        280.7248565067363        280.72580369442915       280.7267891998323        280.7278145538415        280.728881349299         280.72999123999335       280.7311459465343        280.7323472552673        280.733597024607         280.734897183859         280.73624974004616       280.73765677663107       280.7391204608714        280.7406430424338        280.7422268613197        280.74387434636066       280.74558802375697       280.74737051544486       280.7492245482941        280.7511529523358        280.7531586706673        280.7552447575292        280.75741438897046       280.7596708607623        280.7620175998779        280.76445816223          280.76699624502686       280.76963568431626       280.77238046828205       280.77523473458024       280.7782027846431        280.78128908078946       280.78449826161045       280.7878351388345        280.79130471387253       280.79491217441733       280.79866291223146       280.8025625194592        280.8066168077445        280.81083180423207       280.8152137721105        280.81976920627494       280.82450485539766       280.8294277172235        280.83454506227395       280.83986442874516       280.84539364795955       280.8511408388345        280.85711443520177       280.8633231798084        280.86977615363554       280.87648276939245       280.88345280296954       280.8906963863847        280.8982240415143        280.90604667244656       280.9141756016446        280.9226225616556        280.93139973386917       280.94051973952924       280.9499956812589        280.9598411333166        280.9700701860687        280.98069743542794       280.991738030465         281.00320766195927       281.01512261335273       281.0274997483406        281.0403565653779        281.0537111842292        281.067582404252         281.0819896898219        281.0969532326233        281.1124939358571        281.12863348078434       281.14539430961787       281.16279969657387       281.1808737293315        281.1996413848711        281.2191285093802        281.2393618991525        281.26036927881415       281.28217938757564       281.30482195564184       281.3283277961123        281.35272877942555       281.37805793122254       281.404349404661         281.43163858456006       281.4599620574136        281.48935772214435       281.5198647576194        281.5515237403591        281.58437660934953       281.6184667910416        281.6538391612445        281.6905401777568        281.7286178391099        281.76812182517637       281.80910345249475       281.8516158232171        281.89571377673315       281.94145404729716       281.9888952116525        282.03809785567637       282.08912451767975       282.142039864397         282.19691062960175       282.25380579976445       282.3127965475972        282.3739564276692        282.4373613044761        282.50308955826415       282.57122200719107       282.641842123584         282.7150359496917        282.7908923245942        282.86950279301084       282.9509618429768        283.03536680717355       283.12281811141685       283.21341916791033       283.3072766345382        283.40450029937085       283.50520335066483       283.609502251923         283.7175170223711        283.8293711018095        283.94519164122505       284.0651093566176        284.1892588292345        284.31777834748164       284.45081021611503       284.58850058528213       284.7309997677801        284.8784620541872        285.0310460370772        285.1889144111328        285.35223430292285       285.52117705476684       285.69591855840105       285.87663902130384       286.0635233021488        286.2567606582261        286.4565450801785        286.66307501905095       286.87655371732683       287.0971889139669        287.3251931683208        287.5607835413773        287.8041819084405        288.0556146147347        288.3153127720437        288.58351188666154       288.86045213442225       289.14637795878883       289.4415383178548        289.74618625020696       290.0605790864249        290.38497798018795       290.71964807630513       291.0648580080336        291.4208799185855        291.78798839464827       292.1664736770461        292.5567154801589        292.95729955367517
% T (K) @ t=0.001
292.6249085845689         291.6379632173901        290.6609298873915        289.6959967032652        288.74292758218763       287.8016041808524        286.8719256377482        285.95379058964534       285.0470980804096        284.1517474803703        283.2676386866297        282.39467192223407       281.5327479393031        280.6817678226686        279.8416331902485        279.0122459995566        278.19350874396656       277.3853242575298        276.58759602253696       275.8002284606147        275.0231277298003        274.25620049926926       273.49935405754013       272.752496022349         272.0155345187253        271.28837813005094       270.57093707244087       269.8631224594752        269.16484606292966       268.4760199668921        267.79655669000493       267.1263690363686        266.4653702408921        265.8134738260428        265.17059374510785       264.5366442419579        263.91153994744155       263.29519562038666       262.68752623159094       262.08844703303623       261.49787349904153       260.915720673973         260.3419032026795        259.7763359705441        259.2189343182392        258.6696138992942        258.1282907579935        257.5948811935507        257.06930194668206       256.5514700752819        256.0413030935523        255.53871883177976       255.04363557417994       254.5559719220334        254.07564692996453       253.6025799730138        253.13669085697995       252.67789963812808       252.22612676256557       251.78129300244632       251.34331959240055       250.9121281035181        250.48764057291365       250.06977937797922       249.65846705248          249.25362583544404       248.85517822396025       248.46304708680015       248.07715573099006       247.69742782554255       247.3237875533213        246.95615949200572       246.59446874206768       246.23864080669298       245.88860171779834       245.54427791864785       245.20559638778892       244.87248452411737       244.54487026877806       244.22268199262768       243.90584861595016       243.59429949827884       243.28796455594215       242.98677415406985       242.69065922200926       242.3995511473953        242.1133818894195        241.83208387491314       241.55559010941437       241.2838340751807        241.01674984008287       240.75427195745556       240.49633557279824       240.2428763254058        239.9938304528692        239.7491346944311        239.50872639327204       239.27254340154482       239.04052418044697       238.81260770688502       238.58873357132202       238.3688418860489        238.1528733807973        237.9407693125918        237.73247155911392       237.52792253011722       237.32706525857287       237.12984331358692       236.93620088933503       236.74608271948244       236.5594341639129        236.37620112463264       236.19633013030037       236.0197682536035        235.84646319361244       235.67636319461417       235.50941712629748       235.34557440403532       235.18478506693873       235.02699969958283       234.87216950791841       234.7202462424542        234.57118227205908       234.42493050858553       234.2814444785951        234.14067824939943       234.0025864987517        233.86712444232583       233.73424790134965       233.60391323155093       233.47607738877963       233.35069785937557       233.22773272382983       233.10714058859136       232.9888806477846        232.8729126164257        232.75919679026885       232.64769398042867       232.53836557135853       232.4311734569006        232.32608009642522       232.22304845229093       232.1220420441994        232.02302488806475       231.92596154860257       231.83081707960557       231.7375570748182        231.64614760959083       231.5565552900983        231.46874719635878       231.3826909298148        231.2983545577441        231.21570665922474       231.1347162709045        231.05535293141915       230.9775866285177        230.9013878419352        230.82672749188498       230.7535769804373        230.68190814133425       230.61169327993798       230.54290512434864       230.47551686394456       230.40950210182336       230.34483489194824       230.281489692878         230.2194414035982        230.1586653185087        230.09913716196837       230.04083304452755       229.98372949622527       229.92780342405288       229.87303214403173       229.81939333989726       229.76686509398903       229.7154258471399        229.6650544284122        229.6157300161641        229.56743216668443       229.52014077640447       229.47383610946954       229.4284987610755        229.38410968400134       229.34065015306751       229.29810179065174       229.25644653224774       229.21566665100107       229.17574472434228       229.136663657579         229.0984066515762        229.06095722543893       229.02429918522134       228.98841664572586       228.95329400021689       228.91891594137064       228.88526743196965       228.8523337250318        228.82010033546143       228.78855305939098       228.75767794676366       228.72746131991022       228.69788974704784       228.6689500601174        228.64062932917483       228.6129148795125        228.58579426692305       228.55925529413543       228.53328598692          228.50787460986624       228.4830096433128        228.45867979848512       228.43487399522886       228.41158137653468       228.38879128704667       228.36649328700145       228.34467713149232       228.32333278383868       228.3024503955884        228.28202031933816       228.26203308944955       228.24247943434708       228.2233502579245        228.20463665133758       228.18632987508457       228.16842137031034       228.15090274153988       228.13376576751605       228.11700238456453       228.10060469698112       228.08456496101246       228.06887559480901       228.05352916299927       228.0385183862289        228.02383612630896       228.0094753953571        227.99542934150162       227.98169125764036       227.9682545676821        227.95511283493872       227.9422597488874        227.9296891332076        227.91739493305047       227.90537122273452       227.89361219350187       227.88211216088843       227.87086555295153       227.85986691732705       227.84911090991253       227.83859230162236       227.82830596751248       227.81824689324628       227.80841016464308       227.79879097386942       227.78938460939503       227.78018646192075       227.77119201472814       227.76239684935393       227.75379663632032       227.74538714056663       227.73716421254588       227.72912379342307       227.72126190652688       227.71357466232251       227.7060582502057        227.6987089432608        227.69152309038336       227.6844971208329        227.67762753667222       227.67091091712308       227.66434391130986       227.65792324242756       227.65164570077872       227.64550814776004       227.63950750918295       227.6336407790865        227.62790501333006       227.62229733323943       227.6168149194627        227.61145501545738       227.60621492159729       227.6010919985072        227.59608366141254       227.59118738332924       227.58640068964488       227.58172116116907       227.5771464289396        227.57267417713842       227.56830213811315       227.56402809516516       227.55984987777788       227.5557653642834        227.55177247728795       227.54786918622227       227.5440535029579        227.54032348424545       227.53667722751456       227.53311287320437       227.52962860073924       227.52622263075807       227.52289322125762       227.51963866972406       227.51645730943943       227.5133475115178        227.5103076813683        227.50733626064186       227.5044317238431        227.5015925801913        227.49881737037532       227.49610466833352       227.4934530781455        227.49086123573286       227.4883278058841        227.48585148387966       227.48343099264355       227.4810650842963        227.47875253742853       227.47649215858445       227.47428277965216       227.47212325928194       227.47001248038774       227.4679493515019        227.46593280438518       227.46396179532064       227.4620353028257        227.4601523288896        227.45831189678313       227.4565130522413        227.45475486136772       227.45303641176432       227.45135681052597       227.4497151853203        227.44811068246872       227.44654246797822       227.44500972570563       227.44351165834294       227.44204748566156       227.44061644545351       227.43921779185146       227.43785079622904       227.43651474559283       227.43520894344238       227.43393270823296       227.43268537419664       227.43146628987236       227.4302748188898        227.4291103385636        227.42797224064273       227.42685992996527       227.42577282517516       227.42471035743512       227.42367197111116       227.4226571225429        227.4216652806961        227.42069592598722       227.41974855090757       227.41882265889836       227.41791776494708       227.41703339451257       227.41616908409395       227.41532438020323       227.41449883990833       227.41369202985086       227.41290352676617       227.41213291654265       227.41137979471847       227.41064376558396       227.4099244426546        227.40922144781254       227.40853441176037       227.40786297319877       227.4072067792602        227.4065654847235        227.40593875242726       227.40532625251984       227.40472766285384       227.40414266826912       227.4035709609697        227.40301223983863       227.4024662107977        227.40193258615315       227.40141108493842       227.40090143228915       227.40040335977102       227.399916604782         227.39944091086522       227.39897602713788       227.3985217085908        227.39807771554152       227.39764381392084       227.39721977475057       227.39680537441657       227.39640039417046       227.3960046203897        227.39561784410108       227.39523986123027       227.39487047214587       227.39450948189767       227.39415669978098       227.3938119395644        227.39347501907355       227.39314576040803       227.3928239895444        227.39250953654278       227.39220223516799       227.39190192308675       227.39160844150553       227.39132163535902       227.39104135296404       227.39076744619953       227.39049977017575       227.39023818340644       227.38998254749282       227.38973272728762       227.38948859059352       227.38925000831975       227.38901685419393       227.38878900491162       227.3885663398606        227.38834874126454       227.3881360939193        227.38792828532965       227.3877252054578        227.387526746854         227.38733280441633       227.387143275515         227.38695805976266       227.3867770591346        227.38660017774794       227.38642732197658       227.38625840024085       227.38609332311628       227.38593200313383       227.3857743548835        227.3856202948226        227.38546974137532       227.38532261475035       227.3851788370349        227.38503833202057       227.3849010252932        227.38476684406726       227.38463571727095       227.38450757538783       227.38438235053863       227.38425997632973       227.3841403879316        227.38402352193344       227.38390931641834       227.38379771082506       227.3836886460192        227.3835820641608        227.38347790877313       227.38337612461555       227.3832766577497        227.38317945541803       227.3830844661069        227.3829916394304        227.38290092619047       227.38281227826636       227.38272564867182       227.3826409914497        227.38255826172662       227.3824774156116        227.3823984102493        227.38232120372234       227.38224575510256       227.38217202435777       227.38209997240054       227.38202956099911       227.38196075282397       227.38189351136322       227.38182780096648       227.38176358676432       227.38170083470965       227.38163951150182       227.3815795846254        227.38152102227784       227.38146379340625       227.3814078676391        227.38135321532107       227.38129980744677       227.38124761569526       227.38119661236624       227.3811467704131        227.38109806338213       227.38105046544368       227.38100395133446       227.38095849638734       227.3809140764756        227.38087066804232       227.3808282480468        227.3807867939921        227.3807462838748        227.3807066962103        227.38066800998533       227.38063020468235       227.3805932602339        227.38055715704596       227.3805218759544        227.3804873982472        227.3804537056227        227.38042078021132       227.38038860453528       227.38035716152922       227.38032643450225       227.38029640715732       227.38026706355464       227.3802383881309        227.38021036566397       227.38018298129128       227.3801562204758        227.38013006902415       227.38010451305377       227.38007953901004       227.38005513363558       227.3800312839862        227.38000797740142       227.37998520151936       227.37996294424994       227.37994119378803       227.3799199385874        227.37989916737465       227.37987886912336       227.37985903306765       227.37983964867786       227.37982070567259       227.37980219399617       227.37978410383056       227.37976642557274       227.37974914984656       227.37973226748167       227.3797157695238        227.37969964721552       227.3796838920058        227.37966849553155       227.37965344962697       227.37963874630552       227.37962437776886       227.37961033639024       227.3795966147225        227.37958320548216       227.3795701015574        227.37955729599258       227.37954478199634       227.37953255292604       227.37952060229625       227.37950892376372       227.3794975111348        227.37948635835193       227.37947545950027       227.37946480879492       227.37945440058766       227.37944422935382       227.37943428969967       227.37942457634946       227.37941508415224       227.3794058080697        227.37939674318267       227.37938788468017       227.37937922786438       227.37937076814075       227.3793625010233        227.37935442212438       227.37934652715958       227.37933881193908       227.37933127237136       227.37932390445505       227.37931670428324       227.37930966803475       227.37930279197855       227.3792960724656        227.37928950593252       227.37928308889485       227.37927681794963       227.37927068976887       227.37926470110332       227.37925884877495       227.3792531296805        227.37924754078543       227.3792420791261        227.3792367418042        227.37923152598987       227.37922642891522       227.37922144787765       227.37921658023433       227.37921182340418       227.3792071748632        227.37920263214662       227.37919819284417       227.37919385460202       227.37918961511798       227.37918547214474       227.3791814234839        227.37917746698918       227.3791736005612        227.37916982215003       227.37916612975098       227.37916252140664       227.3791589952022        227.37915554926843       227.37915218177693       227.3791488909423        227.3791456750191        227.37914253230198       227.37913946112363       227.37913645985614       227.37913352690703       227.37913066072142       227.37912785977883       227.3791251225946        227.37912244771636       227.37911983372618       227.3791172792376        227.37911478289618       227.3791123433778        227.3791099593892        227.37910762966573       227.3791053529726        227.37910312810203       227.37910095387466       227.37909882913695       227.37909675276288       227.37909472365075       227.37909274072524       227.37909080293448       227.37908890925118       227.3790870586711        227.37908525021325       227.37908348291825       227.37908175584946       227.37908006809084       227.3790784187477        227.37907680694553       227.37907523182986       227.37907369256504       227.3790721883354        227.37907071834314       227.37906928180908       227.3790678779712        227.37906650608573       227.37906516542483       227.37906385527808       227.37906257495072       227.379061323764         227.3790601010546        227.3790589061745        227.37905773848982       227.3790565973817        227.37905548224498       227.37905439248885       227.37905332753525       227.3790522868197        227.37905126979058       227.3790502759085        227.3790493046468        227.3790483554904        227.37904742793611       227.37904652149243       227.37904563567875       227.37904477002553       227.3790439240738        227.3790430973751        227.37904228949114       227.37904149999375       227.3790407284641        227.37903997449357       227.37903923768226       227.37903851763966       227.37903781398418       227.37903712634287       227.379036454351         227.3790357976525        227.37903515589954       227.37903452875156       227.37903391587628       227.37903331694878       227.37903273165173       227.37903215967472       227.3790316007148        227.37903105447555       227.37903052066758       227.37902999900788       227.37902948922          227.37902899103366       227.37902850418476       227.37902802841504       227.37902756347273       227.3790271091112        227.37902666508964       227.3790262311729        227.37902580713086       227.37902539273884       227.37902498777729       227.37902459203147       227.37902420529159       227.37902382735265       227.37902345801436       227.379023097081         227.37902274436112       227.379022399668         227.37902206281896       227.3790217336354        227.37902141194272       227.3790210975707        227.37902079035254       227.37902049012558       227.37902019673075       227.3790199100126        227.37901962981923       227.37901935600186       227.3790190884157        227.37901882691864       227.37901857137211       227.37901832164079       227.37901807759252       227.37901783909763       227.37901760603          227.37901737826607       227.37901715568495       227.37901693816892       227.37901672560264       227.3790165178735        227.37901631487128       227.37901611648857       227.37901592262003       227.37901573316307       227.37901554801712       227.3790153670844        227.3790151902687        227.3790150174765        227.37901484861626       227.37901468359834       227.37901452233547       227.37901436474212       227.3790142107347        227.3790140602319        227.37901391315373       227.37901376942244       227.37901362896156       227.3790134916968        227.37901335755558       227.37901322646667       227.37901309836064       227.37901297316958       227.37901285082717       227.37901273126857       227.3790126144307        227.3790125002514        227.37901238867016       227.37901227962797       227.3790121730669        227.3790120689306        227.3790119671638        227.37901186771265       227.3790117705243        227.3790116755475        227.37901158273186       227.37901149202804       227.3790114033883        227.3790113167654        227.37901123211338       227.37901114938757       227.3790110685443        227.37901098954038       227.37901091233394       227.37901083688425       227.3790107631511        227.37901069109586       227.37901062067985       227.37901055186623       227.3790104846182        227.37901041890044       227.37901035467797       227.3790102919168        227.3790102305835        227.37901017064584       227.37901011207205       227.379010054831         227.37900999889237       227.3790099442265        227.3790098908045        227.37900983859808       227.37900978757952       227.3790097377218        227.3790096889985        227.37900964138402       227.379009594853         227.3790095493806        227.37900950494296       227.37900946151663       227.37900941907822       227.37900937760543       227.37900933707616       227.3790092974692        227.37900925876335       227.379009220938         227.37900918397324       227.37900914784967       227.379009112548         227.3790090780495        227.379009044336         227.37900901138957       227.37900897919275       227.37900894772866       227.3790089169803        227.37900888693156       227.3790088575665        227.37900882886953       227.3790088008253        227.37900877341914       227.37900874663674       227.37900872046364       227.37900869488615       227.37900866989054       227.37900864546367       227.37900862159248       227.37900859826462       227.37900857546737       227.37900855318887       227.37900853141713       227.37900851014078       227.3790084893484        227.37900846902912       227.37900844917203       227.37900842976674       227.37900841080318       227.37900839227072       227.37900837416018       227.37900835646175       227.37900833916598       227.37900832226376       227.37900830574614       227.37900828960434       227.37900827382987       227.37900825841447       227.37900824334966       227.37900822862758       227.3790082142404        227.3790082001805        227.37900818644053       227.37900817301318       227.3790081598913        227.3790081470679        227.37900813453624       227.37900812228978       227.3790081103217        227.37900809862612       227.37900808719658       227.37900807602725       227.37900806511192       227.379008054445         227.3790080440205        227.37900803383354       227.37900802387827       227.37900801414952       227.37900800464217       227.3790079953511        227.37900798627138       227.37900797739823       227.37900796872705       227.37900796025295       227.37900795197172       227.37900794387895       227.3790079359703        227.3790079282417        227.37900792068888       227.37900791330793       227.37900790609476       227.37900789904558       227.37900789215695       227.37900788542484       227.3790078788459        227.37900787241668       227.37900786613363       227.3790078599935        227.37900785399302       227.37900784812902       227.37900784239858       227.37900783679828       227.37900783132554       227.37900782597734       227.37900782075093       227.37900781564343       227.37900781065213       227.37900780577442       227.37900780100773       227.37900779634953       227.37900779179736       227.3790077873488        227.37900778300155       227.37900777875308       227.37900777460146       227.37900777054404       227.37900776657906       227.37900776270425       227.37900775891734       227.3790077552167        227.37900775160017       227.3790077480659        227.379007744612         227.3790077412369        227.37900773793834       227.379007734715         227.3790077315649        227.37900772848664       227.3790077254783        227.3790077225386        227.37900771966585       227.37900771685852       227.37900771411492       227.37900771143373       227.37900770881353       227.37900770625302       227.37900770375077       227.37900770130557       227.37900769891598       227.37900769658077       227.37900769429862       227.37900769206826       227.37900768988868       227.37900768775867       227.37900768567687       227.37900768364264       227.37900768165468       227.3790076797119        227.37900767781326       227.37900767595792       227.37900767414473       227.37900767237272       227.37900767064104       227.37900766894884       227.37900766729507       227.379007665679         227.37900766409965       227.37900766255632       227.37900766104798       227.37900765957414       227.37900765813384       227.37900765672632       227.37900765535085       227.37900765400664       227.37900765269316       227.37900765140958       227.37900765015502       227.37900764892908       227.3790076477309        227.37900764656015       227.37900764541604       227.379007644298         227.37900764320526       227.3790076421375        227.37900764109395       227.37900764007406       227.3790076390774        227.37900763810308       227.37900763715098       227.37900763622062       227.37900763531135       227.3790076344229        227.37900763355458       227.37900763270605       227.37900763187676       227.3790076310665        227.37900763027457       227.37900762950076       227.37900762874474       227.3790076280058        227.3790076272837        227.37900762657787       227.37900762588808       227.37900762521392       227.37900762455516       227.37900762391152       227.37900762328252       227.37900762266767       227.37900762206704       227.3790076214801        227.37900762090635       227.37900762034565       227.37900761979773       227.3790076192624        227.37900761873937       227.3790076182281        227.37900761772866       227.37900761724046       227.37900761676354       227.37900761629746       227.3790076158419        227.3790076153967        227.37900761496172       227.37900761453656       227.379007614121         227.379007613715         227.37900761331824       227.37900761293068       227.3790076125519        227.37900761218194       227.37900761182033       227.37900761146682       227.37900761112132       227.3790076107835        227.37900761045339       227.37900761013088       227.3790076098156        227.3790076095076        227.37900760920635       227.3790076089121        227.37900760862448       227.3790076083434        227.37900760806872       227.3790076078003        227.37900760753809       227.37900760728186       227.3790076070313        227.37900760678644       227.37900760654725       227.37900760631345       227.37900760608488       227.37900760586143       227.37900760564307       227.37900760542965       227.37900760522103       227.37900760501705       227.37900760481784       227.37900760462335       227.37900760443324       227.37900760424748       227.37900760406598       227.37900760388882       227.37900760371573       227.37900760354665       227.37900760338138       227.37900760321963       227.37900760306167       227.3790076029071        227.37900760275602       227.37900760260843       227.37900760246427       227.3790076023235        227.37900760218585       227.37900760205156       227.37900760192016       227.3790076017918        227.3790076016665        227.379007601544         227.37900760142404       227.37900760130705       227.37900760119254       227.37900760108053       227.37900760097105       227.3790076008643        227.37900760076002       227.379007600658         227.3790076005584        227.379007600461         227.37900760036572       227.3790076002725        227.37900760018144       227.3790076000923        227.37900760000534       227.37900759992033       227.37900759983728       227.3790075997561        227.37900759967678       227.37900759959916       227.3790075995233        227.3790075994491        227.37900759937656       227.37900759930568       227.37900759923636       227.37900759916852       227.37900759910212       227.3790075990373        227.37900759897377       227.37900759891167       227.3790075988509        227.3790075987917        227.37900759873392       227.37900759867736       227.37900759862214       227.3790075985681        227.3790075985152        227.3790075984635        227.37900759841298       227.3790075983637        227.37900759831558       227.37900759826846       227.37900759822236       227.3790075981774        227.37900759813348       227.37900759809062       227.3790075980487        227.3790075980077        227.3790075979676        227.37900759792845       227.37900759789008       227.37900759785248       227.37900759781576       227.37900759777983       227.3790075977448        227.3790075977106        227.37900759767726       227.37900759764463       227.3790075976127        227.37900759758148       227.37900759755092       227.37900759752117       227.37900759749206       227.37900759746364       227.37900759743587       227.37900759740882       227.37900759738235       227.37900759735638       227.37900759733108       227.3790075973063        227.3790075972822        227.37900759725844       227.37900759723536       227.37900759721276       227.37900759719082       227.37900759716945       227.37900759714844       227.379007597128         227.37900759710786       227.37900759708845       227.37900759706923       227.37900759705047       227.37900759703214       227.37900759701412       227.37900759699647       227.37900759697945       227.3790075969624        227.37900759694583       227.3790075969294        227.3790075969134        227.3790075968977        227.37900759688242       227.37900759686747       227.3790075968528        227.37900759683845       227.37900759682438       227.3790075968107        227.37900759679718       227.37900759678396       227.379007596771         227.37900759675833       227.379007596746         227.37900759673389       227.37900759672198       227.37900759671044       227.3790075966992        227.37900759668813       227.3790075966773        227.3790075966667        227.37900759665638       227.37900759664632       227.37900759663654       227.37900759662682       227.3790075966173        227.3790075966079        227.3790075965986        227.37900759658956       227.37900759658075       227.37900759657225       227.37900759656378       227.37900759655554       227.37900759654747       227.37900759653962       227.37900759653195       227.37900759652462       227.37900759651743       227.37900759651035       227.37900759650339       227.37900759649668       227.3790075964902        227.3790075964839        227.37900759647772       227.37900759647184       227.37900759646612       227.37900759646044       227.379007596455         227.37900759644967       227.3790075964443        227.37900759643915       227.37900759643418       227.37900759642926       227.3790075964245        227.3790075964198        227.37900759641516       227.37900759641064       227.37900759640607       227.3790075964015        227.37900759639686       227.37900759639246       227.37900759638802       227.37900759638376       227.3790075963794        227.37900759637512       227.3790075963711        227.37900759636733       227.3790075963635        227.37900759635983       227.3790075963562        227.37900759635258       227.37900759634886       227.37900759634522       227.37900759634164       227.37900759633797       227.37900759633447       227.37900759633095       227.37900759632782       227.3790075963246        227.37900759632154       227.37900759631844       227.37900759631546       227.37900759631236       227.37900759630944       227.37900759630654       227.37900759630355       227.37900759630057       227.37900759629758       227.3790075962947        227.37900759629198       227.3790075962893        227.37900759628658       227.3790075962839        227.37900759628127       227.3790075962785        227.37900759627587       227.37900759627334       227.37900759627075       227.37900759626842       227.37900759626623       227.37900759626413       227.37900759626194       227.3790075962598        227.37900759625768       227.37900759625566       227.37900759625362       227.37900759625154       227.37900759624975       227.37900759624787       227.379007596246         227.37900759624404       227.37900759624213       227.3790075962402        227.37900759623838       227.3790075962366        227.37900759623477       227.37900759623298       227.3790075962312        227.37900759622954       227.37900759622775       227.379007596226         227.37900759622423       227.3790075962225        227.37900759622087       227.37900759621945       227.379007596218         227.37900759621664       227.37900759621553       227.37900759621434       227.37900759621337       227.37900759621238       227.37900759621152       227.37900759621064       227.3790075962099        227.37900759620908       227.37900759620845       227.37900759620763       227.37900759620715       227.3790075962066        227.3790075962062        227.3790075962059        227.3790075962057        227.37900759620558       227.37900759620553       227.3790075962055        227.37900759620547       227.37900759620553       227.3790075962055        227.37900759620558       227.37900759620538       227.37900759620538       227.37900759620535       227.37900759620538       227.37900759620533       227.37900759620518       227.37900759620487       227.3790075962045        227.3790075962042        227.37900759620382       227.37900759620345       227.3790075962032        227.37900759620297       227.37900759620288       227.37900759620274       227.37900759620248       227.37900759620226       227.3790075962021        227.37900759620194       227.3790075962017        227.3790075962014        227.37900759620118       227.3790075962008        227.37900759620052       227.37900759620035       227.37900759620018       227.37900759619995       227.37900759619978       227.3790075961994        227.37900759619896       227.3790075961987        227.37900759619836       227.37900759619797       227.37900759619748       227.3790075961971        227.37900759619657       227.37900759619612       227.37900759619552       227.37900759619512       227.37900759619467       227.37900759619416       227.3790075961934        227.37900759619268       227.379007596192         227.37900759619131       227.3790075961907        227.37900759619015       227.3790075961897        227.3790075961891        227.37900759618861       227.37900759618805       227.3790075961875        227.37900759618697       227.37900759618648       227.37900759618603       227.37900759618552       227.37900759618506       227.37900759618455       227.37900759618404       227.37900759618347       227.37900759618304       227.37900759618262       227.37900759618248       227.37900759618222       227.3790075961821        227.37900759618202       227.3790075961819        227.3790075961819        227.3790075961819        227.37900759618176       227.37900759618188       227.37900759618188       227.37900759618185       227.37900759618185       227.37900759618202       227.3790075961823        227.37900759618245       227.3790075961827        227.37900759618293       227.37900759618316       227.3790075961835        227.3790075961837        227.37900759618384       227.37900759618384       227.37900759618398       227.379007596184         227.37900759618404       227.37900759618412       227.37900759618424       227.37900759618435       227.37900759618452       227.37900759618464       227.37900759618498       227.37900759618515       227.37900759618546       227.3790075961858        227.379007596186         227.37900759618626       227.37900759618657       227.37900759618674       227.37900759618702       227.3790075961873        227.37900759618782       227.37900759618833       227.37900759618898       227.37900759618967       227.37900759619038       227.37900759619126       227.37900759619228       227.37900759619342       227.37900759619455       227.3790075961956        227.37900759619654       227.37900759619737       227.37900759619808       227.37900759619873       227.3790075961994        227.37900759620015       227.37900759620075       227.37900759620123       227.37900759620157       227.37900759620214       227.37900759620254       227.3790075962029        227.37900759620325       227.37900759620356       227.37900759620368       227.37900759620396       227.37900759620405       227.3790075962043        227.3790075962045        227.37900759620476       227.37900759620481       227.37900759620499       227.37900759620516       227.37900759620535       227.3790075962054        227.3790075962056        227.37900759620587       227.3790075962061        227.37900759620612       227.37900759620595       227.37900759620587       227.3790075962058        227.3790075962057        227.3790075962056        227.37900759620558       227.37900759620547       227.37900759620524       227.37900759620499       227.37900759620476       227.37900759620447       227.379007596204         227.3790075962034        227.379007596203         227.37900759620257       227.37900759620226       227.37900759620203       227.37900759620194       227.37900759620194       227.37900759620203       227.37900759620206       227.37900759620211       227.37900759620229       227.3790075962023        227.37900759620234       227.3790075962025        227.37900759620274       227.37900759620288       227.37900759620308       227.37900759620322       227.37900759620345       227.37900759620365       227.37900759620396       227.3790075962045        227.37900759620476       227.3790075962053        227.3790075962059        227.37900759620655       227.3790075962073        227.37900759620806       227.37900759620882       227.37900759620968       227.37900759621039       227.37900759621135       227.37900759621218       227.37900759621323       227.3790075962142        227.37900759621544       227.37900759621658       227.3790075962178        227.37900759621888       227.37900759622002       227.37900759622127       227.37900759622232       227.37900759622335       227.3790075962246        227.37900759622548       227.37900759622647       227.3790075962272        227.37900759622784       227.37900759622858       227.37900759622912       227.37900759622983       227.37900759623037       227.3790075962308        227.3790075962312        227.37900759623167       227.37900759623204       227.3790075962325        227.3790075962329        227.3790075962332        227.3790075962336        227.37900759623395       227.37900759623432       227.3790075962347        227.37900759623506       227.3790075962354        227.3790075962355        227.3790075962359        227.37900759623625       227.37900759623656       227.379007596237         227.37900759623744       227.37900759623778       227.37900759623824       227.37900759623864       227.37900759623903       227.37900759623946       227.37900759623986       227.37900759624017       227.37900759624057       227.37900759624083       227.37900759624125       227.37900759624156       227.37900759624193       227.379007596242         227.37900759624213       227.37900759624225       227.37900759624213       227.37900759624222       227.37900759624222       227.3790075962424        227.37900759624247       227.37900759624262       227.37900759624264       227.3790075962428        227.37900759624296       227.37900759624335       227.37900759624375       227.3790075962443        227.37900759624486       227.37900759624554       227.37900759624614       227.3790075962467        227.37900759624742       227.37900759624802       227.37900759624858       227.37900759624918       227.3790075962499        227.37900759625037       227.37900759625086       227.37900759625145       227.37900759625202       227.37900759625253       227.37900759625296       227.37900759625362       227.37900759625427       227.379007596255         227.37900759625575       227.37900759625649       227.37900759625694       227.37900759625765       227.3790075962583        227.3790075962588        227.37900759625947       227.37900759626007       227.37900759626064       227.37900759626112       227.37900759626163       227.3790075962621        227.37900759626268       227.3790075962633        227.37900759626385       227.3790075962643        227.37900759626464       227.37900759626504       227.3790075962653        227.3790075962656        227.3790075962659        227.37900759626626       227.37900759626658       227.37900759626706       227.3790075962673        227.3790075962678        227.37900759626825       227.37900759626885       227.37900759626942       227.37900759626987       227.37900759627044       227.37900759627087       227.3790075962713        227.37900759627172       227.3790075962723        227.37900759627271       227.3790075962733        227.37900759627377       227.3790075962742        227.37900759627468       227.37900759627533       227.3790075962758        227.37900759627632       227.37900759627703       227.37900759627766       227.37900759627806       227.37900759627854       227.37900759627885       227.3790075962792        227.37900759627962       227.37900759628005       227.37900759628033       227.37900759628073       227.37900759628096       227.37900759628127       227.37900759628153       227.37900759628187       227.3790075962822        227.3790075962825        227.37900759628303       227.3790075962836        227.37900759628397       227.3790075962846        227.37900759628513       227.37900759628582       227.37900759628647       227.37900759628707       227.37900759628766       227.37900759628815       227.37900759628857       227.3790075962889        227.37900759628914       227.3790075962894        227.3790075962897        227.37900759629005       227.3790075962904        227.3790075962907        227.37900759629107       227.37900759629136       227.37900759629161       227.3790075962918        227.379007596292         227.37900759629224       227.37900759629247       227.3790075962927        227.37900759629315       227.3790075962935        227.37900759629377       227.3790075962941        227.3790075962944        227.37900759629468       227.37900759629517       227.3790075962958        227.37900759629628       227.37900759629682       227.3790075962973        227.37900759629775       227.3790075962982        227.37900759629858       227.37900759629912       227.37900759629963       227.3790075963003        227.37900759630097       227.3790075963017        227.37900759630253       227.3790075963034        227.3790075963043        227.37900759630497       227.37900759630568       227.37900759630622       227.37900759630693       227.37900759630762       227.3790075963083        227.37900759630898       227.3790075963097        227.37900759631032       227.37900759631097       227.37900759631154       227.37900759631208       227.37900759631242       227.37900759631293       227.37900759631333       227.37900759631378       227.37900759631427       227.3790075963146        227.37900759631503       227.37900759631538       227.37900759631574       227.37900759631606       227.3790075963164        227.37900759631665       227.37900759631694       227.37900759631717       227.37900759631754       227.37900759631782       227.37900759631822       227.3790075963185        227.3790075963189        227.3790075963193        227.37900759631978       227.37900759632018       227.37900759632058       227.37900759632086       227.37900759632123       227.3790075963216        227.37900759632177       227.37900759632208       227.3790075963223        227.3790075963225        227.37900759632294       227.37900759632322       227.3790075963236        227.37900759632404       227.37900759632433       227.37900759632458       227.37900759632498       227.37900759632535       227.3790075963256        227.37900759632592       227.37900759632603       227.3790075963263        227.37900759632637       227.37900759632657       227.37900759632666       227.37900759632677       227.3790075963267        227.37900759632666       227.37900759632655       227.37900759632632       227.37900759632603       227.37900759632575       227.3790075963256        227.3790075963254        227.37900759632535       227.37900759632518       227.37900759632498       227.37900759632467       227.37900759632436       227.37900759632421       227.37900759632396       227.37900759632365       227.37900759632336       227.379007596323         227.37900759632277       227.37900759632245       227.3790075963221        227.3790075963218        227.3790075963214        227.37900759632086       227.37900759632052       227.37900759632004       227.37900759631944       227.37900759631876       227.3790075963181        227.37900759631745       227.37900759631694       227.37900759631637       227.37900759631583       227.37900759631523       227.3790075963148        227.37900759631455       227.37900759631424       227.37900759631393       227.37900759631373       227.37900759631333       227.37900759631302       227.3790075963128        227.3790075963127        227.37900759631236       227.3790075963124        227.37900759631236       227.37900759631225       227.37900759631225       227.37900759631225       227.37900759631216       227.3790075963121        227.37900759631202       227.37900759631174       227.37900759631142       227.379007596311         227.3790075963106        227.3790075963102        227.37900759630998       227.37900759630975       227.37900759630946       227.37900759630912       227.3790075963088        227.37900759630844       227.37900759630813       227.37900759630776       227.37900759630742       227.37900759630702       227.37900759630654       227.37900759630602       227.37900759630548       227.3790075963049        227.37900759630423       227.37900759630378       227.3790075963032        227.3790075963027        227.37900759630207       227.37900759630116       227.37900759630043       227.3790075962996        227.37900759629872       227.37900759629787       227.37900759629704       227.37900759629616       227.3790075962954        227.37900759629457       227.37900759629372       227.3790075962929        227.37900759629198       227.3790075962911        227.3790075962901        227.3790075962892        227.37900759628815       227.37900759628732       227.37900759628653       227.37900759628565       227.37900759628477       227.37900759628397       227.3790075962832        227.37900759628258       227.37900759628187       227.3790075962812        227.37900759628036       227.37900759627965       227.37900759627888       227.37900759627823       227.37900759627746       227.37900759627658       227.3790075962756        227.3790075962746        227.3790075962736        227.37900759627263       227.37900759627172       227.3790075962708        227.3790075962699        227.37900759626916       227.37900759626845       227.37900759626777       227.37900759626706       227.37900759626646       227.37900759626598       227.37900759626535       227.37900759626478       227.37900759626407       227.37900759626345       227.3790075962628        227.3790075962622        227.37900759626154       227.37900759626095       227.37900759626032       227.37900759625958       227.37900759625893       227.37900759625828       227.3790075962575        227.37900759625674       227.37900759625606       227.3790075962554        227.3790075962547        227.379007596254         227.37900759625336       227.3790075962528        227.3790075962522        227.37900759625165       227.37900759625117       227.3790075962505        227.37900759624978       227.37900759624907       227.37900759624816       227.3790075962475        227.37900759624685       227.3790075962462        227.37900759624543       227.37900759624475       227.3790075962441        227.37900759624335       227.3790075962427        227.37900759624208       227.37900759624148       227.37900759624105       227.37900759624054       227.37900759624003       227.37900759623957       227.3790075962392        227.37900759623875       227.37900759623824       227.37900759623787       227.37900759623733       227.37900759623668       227.37900759623594       227.3790075962353        227.37900759623477       227.37900759623437       227.37900759623395       227.37900759623358       227.37900759623312       227.3790075962328        227.37900759623238       227.3790075962319        227.37900759623128       227.37900759623074       227.3790075962301        227.37900759622948       227.37900759622877       227.37900759622818       227.37900759622747       227.379007596227         227.37900759622642       227.37900759622596       227.3790075962254        227.379007596225         227.37900759622462       227.3790075962242        227.37900759622374       227.3790075962233        227.3790075962228        227.37900759622218       227.3790075962216        227.37900759622121       227.37900759622062       227.37900759622008       227.3790075962194        227.37900759621883       227.3790075962182        227.37900759621758       227.37900759621695       227.3790075962162        227.3790075962156        227.379007596215         227.37900759621445       227.37900759621408       227.37900759621374       227.37900759621346       227.37900759621309       227.37900759621286       227.37900759621238       227.379007596212         227.37900759621172       227.3790075962116        227.37900759621155       227.37900759621147       227.3790075962113        227.3790075962112        227.37900759621104       227.3790075962108        227.37900759621053       227.3790075962102        227.37900759620987       227.37900759620965       227.3790075962095        227.3790075962094        227.37900759620925       227.37900759620922       227.37900759620908       227.37900759620908       227.379007596209         227.37900759620888       227.3790075962087        227.37900759620834       227.37900759620817       227.37900759620786       227.37900759620746       227.37900759620695       227.3790075962063        227.37900759620558       227.37900759620481       227.37900759620402       227.37900759620314       227.37900759620229       227.3790075962015        227.3790075962009        227.3790075962003        227.37900759619976       227.37900759619907       227.37900759619862       227.37900759619814       227.37900759619794       227.3790075961978        227.37900759619774       227.3790075961977        227.3790075961977        227.37900759619774       227.37900759619777       227.3790075961978        227.3790075961979        227.37900759619802       227.37900759619808       227.37900759619816       227.37900759619822       227.37900759619822       227.37900759619833       227.37900759619842       227.37900759619848       227.37900759619845       227.37900759619848       227.3790075961984        227.37900759619836       227.37900759619833       227.37900759619833       227.37900759619822       227.37900759619794       227.37900759619748       227.37900759619706       227.37900759619657       227.37900759619617       227.37900759619586       227.37900759619558       227.37900759619535       227.37900759619507       227.3790075961948        227.3790075961945        227.37900759619424       227.3790075961939        227.37900759619365       227.37900759619328       227.37900759619288       227.37900759619265       227.37900759619242       227.37900759619242       227.37900759619234       227.37900759619225       227.37900759619222       227.37900759619214       227.37900759619214       227.37900759619214       227.37900759619203       227.37900759619194       227.37900759619185       227.37900759619166       227.37900759619149       227.37900759619131       227.3790075961912        227.37900759619117       227.37900759619106       227.3790075961909        227.3790075961909        227.37900759619103       227.3790075961913        227.3790075961915        227.3790075961918        227.37900759619222       227.37900759619254       227.37900759619293       227.37900759619325       227.37900759619356       227.37900759619387       227.3790075961942        227.37900759619444       227.37900759619484       227.3790075961953        227.3790075961956        227.37900759619595       227.37900759619623       227.37900759619657       227.37900759619677       227.3790075961971        227.37900759619745       227.37900759619774       227.37900759619808       227.37900759619836       227.37900759619876       227.37900759619922       227.37900759619973       227.3790075962002        227.3790075962007        227.3790075962012        227.37900759620166       227.3790075962019        227.37900759620211       227.37900759620234       227.37900759620263       227.37900759620297       227.37900759620322       227.37900759620334       227.37900759620342       227.37900759620348       227.37900759620334       227.37900759620308       227.3790075962029        227.3790075962025        227.37900759620223       227.3790075962018        227.37900759620155       227.3790075962013        227.37900759620112       227.37900759620106       227.37900759620098       227.37900759620092       227.3790075962007        227.37900759620052       227.37900759620044       227.37900759620027       227.37900759620024       227.37900759620027       227.37900759620044       227.3790075962005        227.37900759620064       227.37900759620084       227.37900759620086       227.379007596201         227.3790075962011        227.37900759620098       227.37900759620086       227.3790075962007        227.3790075962007        227.37900759620055       227.37900759620035       227.37900759620027       227.37900759620007       227.37900759619998       227.3790075961999        227.37900759619978       227.37900759619964       227.37900759619944       227.37900759619933       227.37900759619922       227.37900759619922       227.3790075961992        227.3790075961992        227.37900759619927       227.3790075961993        227.37900759619933       227.37900759619936       227.37900759619944       227.3790075961995        227.37900759619964       227.37900759619978       227.37900759619993       227.37900759619998       227.37900759619998       227.37900759620007       227.37900759620015       227.3790075962002        227.3790075962003        227.37900759620047       227.3790075962007        227.37900759620098       227.3790075962012        227.37900759620146       227.3790075962017        227.3790075962021        227.37900759620254       227.37900759620297       227.3790075962034        227.37900759620385       227.3790075962043        227.37900759620476       227.37900759620533       227.3790075962059        227.37900759620638       227.37900759620692       227.3790075962074        227.37900759620777       227.37900759620823       227.37900759620854       227.37900759620882       227.379007596209         227.37900759620916       227.37900759620928       227.3790075962094        227.37900759620948       227.3790075962096        227.37900759620973       227.3790075962099        227.37900759620996       227.37900759621013       227.37900759621039       227.37900759621073       227.379007596211         227.3790075962114        227.37900759621186       227.37900759621232       227.3790075962128        227.37900759621334       227.37900759621385       227.37900759621428       227.3790075962148        227.37900759621527       227.3790075962158        227.37900759621624       227.37900759621664       227.37900759621712       227.37900759621766       227.3790075962182        227.37900759621868       227.37900759621914       227.37900759621948       227.37900759621985       227.37900759622002       227.37900759622022       227.37900759622025       227.37900759622036       227.37900759622025       227.3790075962202        227.3790075962199        227.37900759621962       227.3790075962193        227.37900759621905       227.37900759621874       227.37900759621846       227.37900759621832       227.37900759621817       227.37900759621795       227.37900759621752       227.3790075962171        227.3790075962168        227.37900759621638       227.37900759621604       227.37900759621564       227.37900759621522       227.37900759621482       227.37900759621436       227.37900759621394       227.37900759621337       227.37900759621303       227.3790075962126        227.379007596212         227.3790075962115        227.37900759621093       227.3790075962105        227.37900759621          227.3790075962095        227.37900759620902       227.3790075962085        227.37900759620797       227.3790075962075        227.37900759620703       227.37900759620666       227.37900759620635       227.37900759620612       227.379007596206         227.37900759620587       227.37900759620592       227.37900759620604       227.37900759620624       227.37900759620635       227.37900759620655       227.37900759620672       227.37900759620686       227.37900759620695       227.37900759620717       227.3790075962074        227.37900759620769       227.37900759620794       227.3790075962083        227.37900759620857       227.37900759620894       227.37900759620922       227.37900759620956       227.3790075962099        227.37900759621027       227.3790075962104        227.37900759621076       227.37900759621127       227.37900759621158       227.37900759621186       227.37900759621232       227.3790075962126        227.37900759621297       227.37900759621334       227.3790075962139        227.3790075962144        227.37900759621502       227.37900759621564       227.37900759621618       227.37900759621684       227.37900759621752       227.37900759621812       227.3790075962188        227.37900759621957       227.37900759622025       227.37900759622087       227.37900759622158       227.3790075962223        227.3790075962231        227.37900759622363       227.37900759622434       227.37900759622497       227.37900759622556       227.37900759622636       227.37900759622715       227.37900759622792       227.3790075962289        227.3790075962297        227.37900759623057       227.3790075962313        227.37900759623224       227.3790075962332        227.3790075962341        227.379007596235         227.37900759623594       227.379007596237         227.3790075962379        227.3790075962388        227.37900759623975       227.37900759624063       227.37900759624148       227.37900759624227       227.3790075962432        227.37900759624392       227.37900759624443       227.379007596245         227.37900759624551       227.3790075962462        227.3790075962469        227.3790075962476        227.37900759624827       227.37900759624895       227.37900759624964       227.37900759625043       227.37900759625114       227.37900759625188       227.3790075962527        227.3790075962536        227.37900759625438       227.37900759625518       227.37900759625592       227.3790075962568        227.37900759625765       227.37900759625853       227.37900759625953       227.37900759626055       227.3790075962616        227.3790075962628        227.37900759626393       227.37900759626513       227.37900759626638       227.37900759626757       227.37900759626882       227.37900759627007       227.37900759627138       227.37900759627271       227.37900759627408       227.3790075962755        227.37900759627675       227.37900759627823       227.3790075962795        227.37900759628099       227.3790075962826        227.37900759628408       227.37900759628582       227.37900759628738       227.379007596289         227.37900759629065       227.37900759629244       227.37900759629437       227.37900759629636       227.37900759629844       227.37900759630045       227.37900759630259       227.37900759630458       227.37900759630676       227.379007596309         227.37900759631128       227.37900759631376       227.3790075963162        227.37900759631898       227.37900759632169       227.37900759632427       227.37900759632691       227.37900759632956       227.37900759633217       227.37900759633501       227.37900759633797       227.37900759634098       227.37900759634394       227.379007596347         227.37900759635014       227.37900759635332       227.3790075963566        227.37900759635983       227.37900759636318       227.37900759636662       227.37900759637012       227.3790075963737        227.37900759637736       227.379007596381         227.37900759638464       227.37900759638845       227.3790075963923        227.37900759639632       227.37900759640033       227.37900759640436       227.37900759640846       227.37900759641278       227.37900759641715       227.37900759642145       227.3790075964258        227.3790075964304        227.37900759643486       227.37900759643955       227.37900759644432       227.37900759644916       227.3790075964542        227.37900759645927       227.37900759646456       227.37900759646968       227.37900759647502       227.3790075964804        227.37900759648576       227.37900759649136       227.3790075964971        227.3790075965028        227.37900759650856       227.37900759651464       227.37900759652098       227.37900759652723       227.37900759653377       227.37900759654045       227.37900759654724       227.3790075965541        227.3790075965611        227.3790075965682        227.37900759657546       227.37900759658282       227.37900759659033       227.37900759659806       227.37900759660602       227.3790075966142        227.3790075966227        227.3790075966313        227.37900759664004       227.37900759664922       227.37900759665848       227.37900759666792       227.37900759667764       227.3790075966875        227.37900759669756       227.37900759670794       227.37900759671854       227.3790075967294        227.37900759674068       227.37900759675227       227.37900759676424       227.3790075967764        227.37900759678885       227.37900759680176       227.37900759681474       227.3790075968282        227.3790075968417        227.37900759685562       227.37900759686994       227.3790075968843        227.379007596899         227.37900759691388       227.37900759692909       227.37900759694472       227.37900759696063       227.37900759697695       227.37900759699352       227.3790075970105        227.37900759702782       227.3790075970457        227.37900759706395       227.37900759708282       227.379007597102         227.3790075971216        227.37900759714177       227.3790075971622        227.37900759718286       227.3790075972041        227.37900759722564       227.37900759724786       227.37900759727057       227.37900759729374       227.3790075973174        227.3790075973415        227.3790075973662        227.37900759739145       227.37900759741723       227.37900759744358       227.37900759747038       227.37900759749803       227.3790075975263        227.37900759755513       227.37900759758477       227.37900759761482       227.3790075976455        227.37900759767717       227.37900759770957       227.37900759774288       227.37900759777705       227.3790075978119        227.37900759784748       227.37900759788417       227.37900759792157       227.37900759795997       227.37900759799913       227.37900759803912       227.37900759808          227.37900759812177       227.37900759816443       227.3790075982081        227.3790075982527        227.37900759829841       227.37900759834528       227.37900759839326       227.37900759844246       227.37900759849288       227.3790075985444        227.3790075985973        227.3790075986513        227.37900759870666       227.3790075987633        227.37900759882126       227.37900759888052       227.3790075989412        227.37900759900344       227.37900759906702       227.37900759913214       227.37900759919876       227.379007599267         227.37900759933694       227.37900759940848       227.37900759948153       227.3790075995562        227.37900759963264       227.3790075997108        227.37900759979078       227.37900759987238       227.3790075999559        227.37900760004132       227.37900760012857       227.37900760021776       227.37900760030902       227.37900760040213       227.37900760049757       227.37900760059497       227.37900760069462       227.37900760079663       227.3790076009011        227.379007601008         227.3790076011174        227.37900760122926       227.37900760134383       227.37900760146104       227.3790076015809        227.3790076017036        227.3790076018293        227.3790076019578        227.3790076020893        227.37900760222388       227.3790076023614        227.37900760250216       227.37900760264637       227.37900760279393       227.37900760294488       227.37900760309924       227.3790076032574        227.37900760341918       227.3790076035847        227.37900760375402       227.37900760392714       227.37900760410437       227.3790076042856        227.3790076044711        227.379007604661         227.37900760485516       227.3790076050539        227.37900760525724       227.37900760546535       227.37900760567828       227.37900760589616       227.37900760611922       227.3790076063474        227.3790076065809        227.37900760681998       227.3790076070646        227.37900760731497       227.37900760757105       227.37900760783316       227.37900760810135       227.37900760837587       227.3790076086568        227.3790076089445        227.37900760923884       227.37900760953988       227.3790076098479        227.3790076101632        227.37900761048596       227.3790076108161        227.379007611154         227.3790076114997        227.37900761185335       227.3790076122153        227.3790076125856        227.3790076129646        227.37900761335254       227.3790076137494        227.37900761415554       227.37900761457115       227.3790076149965        227.37900761543185       227.37900761587727       227.37900761633296       227.37900761679927       227.37900761727627       227.3790076177645        227.37900761826398       227.37900761877495       227.3790076192977        227.3790076198326        227.37900762037987       227.37900762094          227.37900762151307       227.3790076220996        227.37900762269965       227.3790076233138        227.37900762394213       227.37900762458506       227.37900762524313       227.37900762591647       227.37900762660578       227.379007627311         227.37900762803275       227.37900762877126       227.37900762952705       227.3790076303005        227.37900763109195       227.37900763190197       227.3790076327307        227.3790076335789        227.37900763444676       227.379007635335         227.37900763624393       227.37900763717417       227.37900763812598       227.3790076391           227.3790076400967        227.3790076411166        227.37900764216036       227.37900764322842       227.37900764432123       227.37900764543957       227.37900764658391       227.37900764775492       227.37900764895303       227.37900765017898       227.37900765143328       227.3790076527169        227.37900765403054       227.37900765537475       227.37900765675025       227.37900765815783       227.37900765959816       227.37900766107208       227.37900766258028       227.37900766412372       227.37900766570306       227.37900766731926       227.379007668973         227.37900767066526       227.37900767239685       227.3790076741689        227.37900767598214       227.3790076778376        227.3790076797363        227.3790076816791        227.37900768366748       227.37900768570177       227.37900768778374       227.37900768991398       227.37900769209392       227.37900769432432       227.37900769660666       227.37900769894213       227.37900770133191       227.3790077037774        227.37900770627968       227.37900770884022       227.3790077114602        227.37900771414112       227.37900771688444       227.37900771969166       227.37900772256424       227.37900772550367       227.37900772851145       227.37900773158913       227.37900773473837       227.37900773796093       227.37900774125862       227.37900774463316       227.37900774808645       227.37900775162026       227.37900775523644       227.3790077589369        227.37900776272335       227.379007766598         227.37900777056282       227.37900777462008       227.37900777877175       227.37900778302023       227.3790077873677        227.37900779181632       227.3790077963686        227.37900780102686       227.37900780579363       227.3790078106715        227.37900781566276       227.3790078207703        227.3790078259967        227.3790078313446        227.37900783681735       227.37900784241714       227.37900784814738       227.37900785401104       227.3790078600113        227.37900786615114       227.3790078724342        227.3790078788634        227.37900788544218       227.37900789217417       227.37900789906286       227.3790079061119        227.3790079133252        227.3790079207063        227.37900792825928       227.379007935988         227.37900794389685       227.37900795198976       227.37900796027137       227.3790079687458        227.3790079774179        227.37900798629173       227.3790079953722        227.3790080046639        227.37900801417211       227.37900802390155       227.3790080338574        227.379008044045         227.37900805446986       227.37900806513727       227.37900807605297       227.37900808722284       227.37900809865272       227.37900811034876       227.37900812231715       227.37900813456423       227.37900814709636       227.37900815992026       227.3790081730427        227.37900818647074       227.37900820021125       227.37900821427178       227.37900822865961       227.37900824338232       227.37900825844756       227.3790082738635        227.37900828963828       227.37900830578033       227.37900832229815       227.37900833920062       227.3790083564965        227.3790083741951        227.37900839230576       227.37900841083803       227.37900842980187       227.37900844920702       227.37900846906405       227.37900848938327       227.37900851017548       227.3790085314519        227.3790085532236        227.37900857550227       227.3790085982996        227.3790086216278        227.37900864549903       227.37900866992626       227.37900869492216       227.37900872049997       227.37900874667338       227.37900877345606       227.37900880086258       227.379008828907         227.37900885760436       227.37900888696956       227.37900891701847       227.37900894776703       227.37900897923146       227.37900901142854       227.3790090443752        227.37900907808907       227.37900911258785       227.37900914788992       227.37900918401368       227.3790092209786        227.37900925880413       227.3790092975105        227.37900933711813       227.37900937764783       227.37900941912125       227.37900946156012       227.37900950498712       227.37900954942532       227.3790095948981        227.3790096414295        227.37900968904424       227.37900973776757       227.3790097876252        227.37900983864373       227.37900989085009       227.37900994427207       227.37900999893805       227.37901005487672       227.3790101121181        227.3790101706921        227.37901023062986       227.37901029196317       227.37901035472467       227.37901041894736       227.3790104846654        227.37901055191358       227.37901062072743       227.37901069114346       227.37901076319906       227.37901083693237       227.37901091238237       227.37901098958903       227.3790110685935        227.37901114943747       227.3790112321637        227.3790113168161        227.37901140343968       227.37901149208017       227.37901158278459       227.379011675601         227.3790117705785        227.3790118677675        227.37901196721936       227.37901206898695       227.37901217312435       227.3790122796864        227.37901238872962       227.37901250031192       227.37901261449218       227.37901273133113       227.37901285089046       227.37901297323367       227.3790130984253        227.379013226532         227.37901335762155       227.3790134917634        227.3790136290287        227.37901376949026       227.37901391322225       227.37901406030107       227.37901421080466       227.3790143648128        227.3790145224068        227.3790146836706        227.37901484868917       227.3790150175503        227.3790151903433        227.37901536715984       227.37901554809358       227.37901573324027       227.37901592269807       227.37901611656767       227.37901631495131       227.3790165179546        227.37901672568455       227.3790169382516        227.37901715576822       227.37901737835          227.37901760611462       227.37901783918306       227.37901807767847       227.37901832172756       227.37901857145923       227.37901882700618       227.37901908850372       227.3790193560904        227.37901962990804       227.37901991010185       227.3790201968204        227.37902049021554       227.37902079044267       227.3790210976609        227.37902141203324       227.37902173372612       227.37902206290994       227.37902239975935       227.3790227444527        227.37902309717273       227.37902345810633       227.379023827445         227.37902420538418       227.37902459212427       227.37902498787034       227.37902539283226       227.37902580722437       227.37902623126666       227.37902666518343       227.37902710920503       227.3790275635668        227.37902802850942       227.37902850427955       227.37902899112902       227.37902948931585       227.3790299991041        227.37903052076402       227.379031054572         227.37903160081117       227.3790321597711        227.379032731748         227.37903331704518       227.37903391597268       227.37903452884828       227.37903515599632       227.3790357977496        227.37903645444825       227.3790371264404        227.379037814082         227.37903851773788       227.37903923778072       227.3790399745924        227.37904072856355       227.37904150009382       227.37904228959215       227.37904309747705       227.37904392417676       227.3790447701295        227.37904563578385       227.37904652159858       227.3790474280432        227.37904835559848       227.37904930475568       227.37905027601835       227.3790512699011        227.37905228693106       227.37905332764743       227.37905439260174       227.37905548235867       227.37905659749595       227.37905773860467       227.37905890628997       227.37906010117067       227.37906132388042       227.37906257506725       227.37906385539495       227.37906516554187       227.37906650620295       227.37906787808885       227.37906928192706       227.37907071846163       227.37907218845453       227.3790736926848        227.3790752319503        227.3790768070668        227.37907841886985       227.3790800682135        227.37908175597272       227.3790834830421        227.37908525033782       227.37908705879656       227.3790889093774        227.37909080306144       227.37909274085305       227.3790947237792        227.37909675289194       227.37909882926687       227.3791009540053        227.37910312823354       227.37910535310505       227.379107629799         227.37910995952322       227.3791123435126        227.3791147830318        227.379117279374         227.37911983386334       227.3791224478542        227.3791251227332        227.37912785991833       227.3791306608618        227.37913352704854       227.37913645999893       227.37913946126775       227.37914253244742       227.37914567516592       227.37914889109055       227.37915218192637       227.37915554941918       227.37915899535423       227.3791625215601        227.3791661299059        227.3791698223064        227.37917360071904       227.37917746714857       227.37918142364455       227.3791854723066        227.37918961528078       227.37919385476584       227.3791981930094        227.3792026323133        227.37920717503118       227.37921182357354       227.3792165804052        227.37922144804992       227.37922642908882       227.37923152616497       227.37923674198095       227.3792420793046        227.37924754096554       227.37925312986235       227.37925884895827       227.37926470128835       227.37927068995552       227.37927681813807       227.37928308908525       227.37928950612496       227.37929607266          227.3793027921751        227.37930966823336       227.37931670448378       227.37932390465747       227.3793312725756        227.37933881214533       227.37934652736803       227.379354422335         227.37936250123624       227.37937076835593       227.3793792280817        227.37938788489956       227.37939674340433       227.37940580829365       227.3794150843785        227.37942457657815       227.37943428993054       227.37944422958685       227.3794544008229        227.3794648090327        227.3794754597407        227.37948635859505       227.37949751138078       227.3795089240124        227.37952060254767       227.37953255318027       227.37954478225367       227.37955729625315       227.37957010182146       227.37958320574978       227.37959661499372       227.37961033666502       227.3796243780473        227.37963874658735       227.37965344991235       227.37966849582045       227.37968389229826       227.37969964751156       227.37971576982375       227.37973226778547       227.37974915015457       227.3797664258851        227.37978410414746       227.37980219431776       227.3798207059989        227.37983964900903       227.37985903340405       227.3798788694651        227.379899167722         227.3799199389408        227.37994119414748       227.37996294461567       227.37998520189146       227.38000797777988       227.3800312843713        227.38005513402774       227.38007953940928       227.38010451346028       227.3801300694381        227.3801562208974        227.3801829817204        227.38021036610073       227.38023838857532       227.38026706400677       227.38029640761746       227.3803264349705        227.38035716200588       227.38038860502039       227.38042078070498       227.3804537061251        227.3804873987587        227.38052187647517       227.38055715757628       227.3805932607738        227.3806302052322        227.38066801054543       227.3807066967808        227.38074628445588       227.38078679458405       227.38082824864972       227.38087066865646       227.38091407710127       227.38095849702492       227.3810039519843        227.38105046610593       227.3810980640569        227.38114677110073       227.38119661306692       227.3812476164093        227.38129980817425       227.38135321606234       227.38140786839443       227.38146379417603       227.38152102306233       227.38157958542524       227.38163951231718       227.38170083554107       227.38176358761197       227.38182780183078       227.3818935122444        227.38196075372232       227.38202956191506       227.3820999733345        227.38217202531033       227.3822457560741        227.38232120471335       227.38239841126017       227.38247741664313       227.38255826277896       227.3826409925235        227.38272564976762       227.3828122793849        227.38290092733212       227.38299164059592       227.38308446729678       227.38317945663292       227.38327665898984       227.38337612588182       227.38347791006638       227.38358206548187       227.38368864736873       227.3837977122036        227.38390931782658       227.38402352337215       227.38414038940192       227.38425997783233       227.38438235207428       227.38450757695745       227.38463571887524       227.3847668457069        227.38490102696906       227.38503833373315       227.38517883878532       227.38532261653927       227.38546974320394       227.38562029669168       227.38577435679423       227.3859320050872        227.38609332511314       227.38625840228224       227.38642732406356       227.38660017988144       227.38677706131554       227.38695806199217       227.38714327779414       227.3873328067466        227.3875267492366        227.3877252078939        227.38792828782059       227.3881360964665        227.38834874386936       227.38856634252434       227.3887890076356        227.38901685697957       227.3892500111683        227.3894885935062        227.38973273026602       227.38998255053824       227.39023818652052       227.39049977335983       227.39076744945527       227.39104135629296       227.39132163876283       227.3916084449858        227.39190192664537       227.3922022388068        227.39250954026383       227.39282399334954       227.39314576429948       227.39347502305313       227.39381194363432       227.39415670394325       227.39450948615448       227.39487047649942       227.39523986568273       227.39561784865492       227.39600462504723       227.39640039893422       227.39680537928896       227.39721977973392       227.39764381901801       227.39807772075505       227.39852171392343       227.39897603259251       227.39944091644455       227.39991661048896       227.4004033656087        227.40090143826012       227.40141109104596       227.40193259240039       227.4024662171881        227.40301224637543       227.40357096765658       227.4041426751096        227.40472766985147       227.40532625967813       227.40593875974974       227.40656549221399       227.4072067869226        227.40786298103714       227.40853441977865       227.4092214560151        227.40992445104544       227.4106437741679        227.4113798034998        227.4121329255257        227.4129035359558        227.4136920392517        227.41449884952513       227.41532439004123       227.41616909415825       227.41703340480808       227.4179177754791        227.4188226696724        227.41974856192942       227.4206959372627        227.42166529223095       227.42265713434315       227.42367198318306       227.42471036978475       227.425772837809         227.42685994288996       227.42797225386505       227.42911035209053       227.43027483272823       227.4314663040297        227.43268538868          227.43393272305008       227.435208958601         227.4365147611011        227.4378508120952        227.43921780808375       227.44061646206035       227.44204750265175       227.4435116757253        227.4450097434893        227.4465424861725        227.44811070108292       227.44971520436417       227.45135683000944       227.45303643169734       227.4547548817608        227.45651307310504       227.4583119181281        227.46015235072707       227.46203532516674       227.4639618181768        227.46593282776826       227.46794937542387       227.47001250486085       227.47212328431903       227.474282805266         227.47649218478804       227.47875256423558       227.48106511172065       227.48343102069924       227.48585151258106       227.48832783524622       227.49086126577075       227.4934531088747        227.49610469976977       227.4988174025347        227.50159261309022       227.50443175749868       227.5073362950711        227.510307716589         227.513347547548         227.51645734629747       227.51963870742887       227.52289325982838       227.52622267021445       227.52962864110165       227.53311291449302       227.53667726975084       227.54032352745097       227.5440535471545        227.54786923143263       227.55177252353502       227.55576541159067       227.5598499261692        227.56402814466517       227.56830218874674       227.57267422893165       227.57714648191845       227.5817212153605        227.58640074507605       227.59118744002862       227.59608371940845       227.60109205782885       227.60621498227454       227.61145507752116       227.6168149829436        227.62229739816974       227.6279050797421        227.633640847014         227.63950757865945       227.64550821882025       227.6516457734584        227.65792331676317       227.6643439873385        227.67091099488235       227.67762761620114       227.684497202171         227.69152317357097       227.6987090283395        227.7060583372178        227.71357475131103       227.72126199753603       227.72912388649786       227.73716430773217       227.74538723791156       227.75379673587196       227.76239695116112       227.7711921188413        227.78018656839063       227.78938471827416       227.79879108521104       227.80841027850164       227.81824700967758       227.82830608657332       227.83859242337093       227.84911103440814       227.8598670446302        227.87086568312418       227.8821122939935        227.89361232960383       227.9053713618992        227.91739507534504       227.9296892787005        227.94225989764854       227.9551129870402        227.96825472319682       227.9816914166423        227.99542950406703       228.00947556156393       228.02383629623642       228.0385185599577        228.05352934061196       228.06887577638977       228.08456514664744       228.1006048867581        228.11700257857288       228.13376596584783       228.15090294428816       228.16842157757034       228.18633008695286       228.20463686791396       228.22335047930966       228.24247966064377       228.26203332076344       228.28202055577674       228.30245063726142       228.32333303085747       228.34467738397007       228.3664935450557        228.38879155079508       228.4115816460989        228.43487427073143       228.45868008005257       228.48300993107222       228.5078749039494        228.5332862874588        228.5592556012678        228.5857945807867        228.6129152002479        228.64062965692617       228.66895039503237       228.6978900892752        228.72746166960258       228.75767830407653       228.78855342448378       228.82010070849452       228.85233410617042       228.88526782138084       228.91891633922606       228.95329440668982       228.9884170609935        229.024299609465         229.06095765884214       229.098407094327         229.1366641098677        229.17574518636408       229.2156671229534        229.25644701433222       229.2981022830736        229.34065065603716       229.384110197731         229.42849928578264       229.47383664537452       229.52014132373225       229.5674327256619        229.61573058702578       229.6650550113954        229.7154264424851        229.76686570194332       229.8193939607086        229.87303277795422       229.9278040713451        229.98373015715214       230.04083371935425       230.09913785096535       230.15866602195777       230.21944212177732       230.28149042607413       230.34483564045368       230.40950286593275       230.47551764395922       230.54290592057131       230.6116940926837        230.68190897091836       230.75357782718095       230.8267283561171        230.90138872398458       230.9775875287201        231.05535385012266       231.13471720845322       231.21570761597152       231.29835553405283       231.38269192604463       231.46874821288344       231.55655632729423       231.64614866784027       231.73755815450804       231.83081818113078       231.92596267236289       232.02302603446415       232.1220432136485        232.22304964520936       232.32608131323596       232.43117469803542       232.5383668372542        232.6476952715252        232.7591981070157        232.87291395928          232.98888201720766       233.10714198505363       233.22773414780556       233.35069931134103       233.47607886922833       233.60391474097472       233.73424944025038       233.8671260112088        234.00258809813798       234.14067987980917       234.2814461405508        234.42493220262546       234.57118399872442       234.7202480022891        234.8721713014775        235.02700152742764       235.18478692964243       235.34557630216938       235.50941906045017       235.67636516537723       235.84646520158023       236.01977029937754       236.1963322144915        236.3762032478597        236.55943632680138       236.7460849226644        236.93620313344323       237.1298455992712        237.32706758648692       237.52792490092077       237.7324739734733        237.94077177117845       238.1528758843038        238.36884443515302       238.58873616671846       238.8126103492711        239.04052687053942       239.27254614005318       239.50872918091898       239.74913753194753       239.99383334098292       240.24287926486852       240.4963385643381        240.75427500185174       241.01675293809188       241.28383722757144       241.5555933169599        241.8320871383993        242.11338520964037       242.39955452513863       242.6906626580818        242.98677764928007       243.28796811110394       243.59430311420851       243.90585229348483       244.22268573259132       244.54487407201114       244.8724883914588        245.20560032010218       245.54428191678596       245.8886057826282        246.2386449390706        246.59447294289131       246.9561637621421        247.32379189365528       247.6974322369692        248.0771602144156        248.4630516431238        248.85518285409725       249.25363054030694       249.65847183299192       250.06978423506368       250.487645507493         250.9121331165164        251.3433246847559        251.781298175088         252.2261320164406        252.67790497416573       253.13669627614252       253.6025854762486        254.07565251822524       254.55597759628924       255.04364133540886       255.53872468094684       256.0413090316439        256.55147610326003       257.06930806555494       257.59488740430044       258.12829706161546       258.66962029677853       259.2189408106132        259.7763425588037        260.34190988786247       260.9157274570748        261.497880381099         262.0884540150709        262.68753331461687       263.2952028054264        263.9115472355071        264.5366516340855        265.1706012423131        265.81348142934763       266.46537795134594       267.1263768549945        267.79656461784634       268.4760280049899        269.1648542123519        269.86313072124915       270.5709454476547        271.28838661973145       272.0155431239736        272.75250474425104       273.4993628971833        274.2562094577617        275.0231368082667        275.8002376601605        276.58760534429103       277.3853337026109        278.19351831352924       279.0122556947714        279.84164301226303       280.6817777726597        281.532758018455         282.3946821317232        283.26764902764336       284.15175795407384       285.0471086880259        285.95380133236324       286.871936516774         287.801615197324         288.7429387382042        289.6960080085063        290.6609412238368        291.6379734009211        292.62493461204167
% T (K) @ t=0.002
292.450652242088          291.2360359895204        290.03112766657244       288.8383539737652        287.6574696284826        286.48835939782555       285.33092757478056       284.18507815946106       283.0507158472086        281.92774594038957       280.8160745527515        279.71560838690823       278.62625493999946       277.5479222837123        276.4805193150779        275.42395581494225       274.37814394945156       273.3429986513739        272.31843685292284       271.3043759137806        270.3007335928339        269.3074280551621        268.3243780413661        267.3515027247647        266.3887218680322        265.4359556535773        264.49312477648135       263.5601503185232        262.63695392682627       261.7234576725708        260.81958399064223       259.92525510963867       259.0403932729912        258.16492093524363       257.2987594759102        256.4418291349929        255.59405020034612       254.75534332400406       253.92562979779578       253.1048313916917        252.29287056197532       251.48967035633478       250.69515460360603       249.90924759597885       249.13187424329604       248.36295989775203       247.60243052896155       246.85021255124008       246.10623297635905       245.37041924251142       244.64269937225197       243.923001807951         243.21125556674852       242.50739007890405       241.8113353400652        241.12302175250647       240.4423802764269        239.76934227821795       239.103839676539         238.44580478448188       237.7951704530811        237.151869921387         236.51583695785828       235.88700571338188       235.26531087906451       234.65068756193241       234.04307139507424       233.44239838162787       232.84860503191294       232.2616282218288        231.68140532224854       231.10787406279178       230.54097266018195       229.9806396848282        229.4268141868517        228.879435565192         228.33844369140996       227.8037787811419        227.27538151580939       226.75319291648862       226.23715446334586       225.72720797200466       225.2232957107867        224.72536027942616       224.233344724241         223.74719241911342       223.266847178623         222.79225314131432       222.32335488075898       221.86009729106246       221.4024256959589        220.95028573648278       220.5036234781186        220.06238530060588       219.62651800318014       219.19596869647418       218.77068490587357       218.35061446547783       217.93570561961434       217.52590691881184       217.12116731948632       216.7214360819158        216.3266628681136        215.93679764177605       215.55179076434356       215.17159289689985       214.79615509449584       214.42542870989516       214.05936548619246       213.6979174624018        213.34103706438847       212.98867701225942       212.64079040962545       212.29733065275866       211.95825151822913       211.6235070737858        211.2930517643718        210.9668403246954        210.64482786368305       210.32696977871052       210.01322183845457       209.7035400987845        209.39788098405648       209.09620120461193       208.7984578365501        208.5046082407621        208.21461014123588       207.92842154564192       207.64600082208423       207.36730662127306       207.09229795177728       206.82093410366733       206.5531747223257        206.28897973357584       206.02830941603838       205.7711243276601        205.51738537671866       205.26705374972565       205.0200909810292        204.77645888212245       204.53611960984634       204.29903559704903       204.06516961944993       203.83448472763396       203.6069443125523        203.38251203883797       203.16115190899046       202.94282819794134       202.72750551598944       202.51514874457922       202.3057230979575        202.09919406022843       201.89552744570878       201.6946893371822        201.49664614503973       201.30136454673826       201.10881154465017       200.91895440675836       200.7317607232646        200.54719834842714       200.36523545600545       200.18584048220157       200.00898217992008       199.83462956288713       199.6627519586755        199.49331895393806       199.32630044631495       199.16166659072573       198.9993878501583        198.83943494300922       198.6817788927735        198.526390976429         198.3732427730214        198.2223061130964        198.07355312618026       197.92695619125945       197.782487983165         197.64012142405886       197.49982972879235       197.36158635734557       197.22536505918714       197.09113982665534       196.9588849383025        196.82857491325876       196.70018455354295       196.57368889939454       196.44906327058078       196.32628322266845       196.20532458735659       196.08616342965792       195.96877608728187       195.8531391287246        195.7392293917026        195.62702394213346       195.51650011164892       195.40763545744755       195.30040779890263       195.1947951782698        195.09077589641697       194.98832847436705       194.88743168815336       194.7880645312043        194.69020624833433       194.59383629895643       194.49893439021292       194.405480441011         194.31345461432758       194.2228372820265        194.13360905635895       194.045750755567         193.9592434345803        193.87406835139421       193.7902069969841        193.70764106243163       193.62635246808762       193.54632333143593       193.46753599550283       193.3899729974607        193.31361709629437       193.2384512421227        193.16445860315602       193.09162253571427       193.01992661048206       192.94935458322703       192.87989042035585       192.81151827031633       192.74422248848524       192.67798760923404       192.61279837015402       192.5486396847909        192.48549666621383       192.4233546003958        192.36219896915605       192.30201542416953       192.2427898092953        192.18450813520855       192.12715660112087       192.07072157002608       192.01518958983135       191.96054736919987       191.90678179810172       191.85387992425547       191.80182897310556       191.75061632484565       191.7002295338377        191.65065630621203       191.60188451874188       191.55390219700158       191.5066975337095        191.46025886744061       191.41457470044725       191.36963367790915       191.3254246052541        191.28193642792905       191.23915824823254       191.19707930559906       191.15568899295377       191.11497683749772       191.0749325166           191.03554583907325       190.99680676061064       190.9587053655485        190.92123188185028       190.88437666335253       190.84813020430937       190.81248312210218       190.7774261713636        190.74295022714327       190.7090462986148        190.6757055126861        190.64291912730775       190.61067851551775       190.57897517835568       190.54780072933633       190.51714690697838       190.4870055596996        190.45736865796684       190.42822827960248       190.3995766215765        190.37140598570411       190.34370879008557       190.316477555196         190.28970491498288       190.26338360333253       190.23750646483424       190.21206644162143       190.18705658380676       190.16247003668946       190.13830005087047       190.11453996981646       190.09118323966987       190.06822339715455       190.0456540790862        190.02346901062037       190.0016620144683        189.9802269994764        189.9591579695594        189.9384490125981        189.91809430910192       189.89808812141965       189.87842480213232       189.85909878357307       189.84010458595776       189.8214368072055        189.8030901308164        189.78505931598258       189.7673392052211        189.74992471476983       189.7328108419803        189.715992655994         189.69946530489923       189.6832240066792        189.66726405614625       189.6515808161504        189.63616972429608       189.62102628440863       189.60614607303577       189.59152473116546       189.57715797052262       189.56304156553048       189.54917135940383       189.53554325635278       189.5221532274787        189.5089973032089        189.4960715790046        189.48337220802222       189.47089540663495       189.4586374473178        189.44659466398912       189.43476344510654       189.42314023884046       189.41172154637565       189.40050392691742       189.38948399119602       189.3786584063106        189.3680238894294        189.35757721247694       189.34731519602653       189.337234713833         189.3273326869133        189.31760608792982       189.30805193545325       189.2986672982004        189.28944928947632       189.28039507127048       189.27150184887043       189.26276687482402       189.25418744371825       189.24576089601283       189.23748461297913       189.22935602040684       189.22137258370287       189.21353181147128       189.205831250768         189.1982684905611        189.19084115713255       189.183546917426         189.17638347459086       189.16934857121788       189.1624399850266        189.15565553198815       189.14899306215082       189.1424504626608        189.1360256537172        189.12971659149045       189.12352126420785       189.11743769497343       189.11146393797637       189.10559808121815       189.09983824284075       189.09418257376086       189.08862925411725       189.08317649581474       189.07782253908562       189.07256565494785       189.06740414187655       189.0623363281783        189.05736056877106       189.05247524747688       189.0476787739066        189.04296958567312       189.03834614537777       189.0338069427487        189.02935049172441       189.02497533251838       189.02068002879759       189.01646316967756       189.0123233669929        189.0082592572222        189.00426949884886       189.00035277421986       188.9965077869937        188.99273326393433       188.9890279524425        188.98539062228812       188.9818200632237        188.97831508665593       188.97487452333777       188.97149722498344       188.96818206203608       188.96492792522594       188.96173372341266       188.9585983850893        188.95552085629654       188.95250010207386       188.94953510444452       188.94662486381486       188.94376839702673       188.9409647387076        188.9382129393886        188.93551206680692       188.93286120408806       188.93025945100163       188.92770592220492       188.9251997484552        188.92274007491122       188.92032606230308       188.91795688529135       188.91563173359606       188.91334981041177       188.9111103334954        188.90891253363498       188.90675565570035       188.90463895716374       188.90256170911212       188.90052319481728       188.89852271071575       188.89655956502503       188.89463307868897       188.89274258404166       188.89088742571806       188.88906695936586       188.88728055252238       188.88552758336996       188.88380744158204       188.8821195271222        188.8804632510601        188.87883803440977       188.87724330891726       188.87567851594065       188.8741431072075        188.87263654373413       188.8711582965561        188.8697078456846        188.86828468081129       188.86688830030022       188.8655182118675        188.86417393160846       188.8628549846523        188.8615609042238        188.86029123227354       188.85904551857175       188.85782332131794       188.85662420626576       188.85544774730886       188.8542935256378        188.85316113030376       188.85205015740556       188.85096021063345       188.8498909004837        188.84884184478338       188.84781266793166       188.84680300140653       188.8458124830316        188.84484075746565       188.8438874754948        188.8429522945034        188.842034877792         188.84113489503142       188.84025202160424       188.83938593904207       188.8385363343907        188.8377029006307        188.83688533606622       188.8360833447296        188.8352966357916        188.83452492395148       188.83376792886867       188.83302537553902       188.83229699374422       188.83158251841593       188.83088168910498       188.83019425033123       188.82951995107288       188.8288585451021        188.82820979049396       188.82757344994914       188.82694929031956       188.82633708292016       188.82573660307196       188.82514763040152       188.8245699484005        188.82400334471342       188.82344761071383       188.8229025417821        188.82236793689515       188.82184359889587       188.8213293340963        188.8208249525369        188.82033026760516       188.81984509628407       188.8193692587852        188.81890257878783       188.8184448830852        188.81799600181435       188.81755576811602       188.81712401835583       188.81670059179578       188.8162853308078        188.81587808055662       188.8154786892061        188.81508700761273       188.81470288952485       188.81432619128782       188.81395677203517       188.81359449340405       188.81323921971943       188.81289081772042       188.81254915673742       188.81221410842852       188.81188554694998       188.8115633487011        188.81124739249012       188.81093755928813       188.8106337323871        188.81033579716438       188.8100436412354        188.80975715422517       188.80947622791464       188.809200756023         188.8089306343469        188.8086657605505        188.8084060343011        188.80815135706624       188.8079016322433        188.80765676496435       188.80741666222116       188.8071812326781        188.80695038679107       188.80672403662717       188.80650209597994       188.80628448019584       188.80607110628532       188.8058618927543        188.80565675971334       188.80545562871342       188.80525842285036       188.8050650666088        188.8048754859612        188.80468960821824       188.8045073621245        188.80432867771339       188.80415348639957       188.8039817208398        188.80381331502088       188.80364820412592       188.8034863246198        188.80332761411998       188.8031720114778        188.80301945665525       188.80286989080332       188.80272325614214       188.80257949603651       188.80243855488143       188.80230037817446       188.80216491240535       188.80203210512636       188.80190190484535       188.80177426109273       188.8016491243191        188.8015264459601        188.80140617833695       188.80128827471972       188.8011726892313        188.801059376909         188.80094829361107       188.80083939607613       188.8007326418339        188.80062798926028       188.8005253974931        188.80042482648577       188.80032623692506       188.80022959028307       188.8001348487382        188.80004197522476       188.79995093335683       188.7998616874761        188.79977420257885       188.79968844436164       188.79960437915148       188.7995219739499        188.79944119636582       188.79936201465628       188.79928439766348       188.79920831485302       188.79913373625334       188.79906063249467       188.7989889747479        188.7989187347629        188.79884988481055       188.79878239771915       188.79871624681874       188.79865140597474       188.7985878495359        188.798525552367         188.7984644897965        188.79840463765024       188.7983459722015        188.79828847020138       188.7982321088309        188.79817686573102       188.79812271895767       188.79806964700825       188.79801762877912       188.7979666435927        188.79791667115518       188.79786769158235       188.79781968535931       188.79777263336445       188.79772651683166       188.79768131737507       188.79763701694947       188.79759359787565       188.79755104280244       188.79750933473042       188.79746845697645       188.79742839319502       188.79738912734496       188.79735064371047       188.7973129268689        188.79727596170977       188.7972397334048        188.79720422742628       188.797169429517         188.79713532571006       188.79710190229912       188.79706914585623       188.79703704320394       188.79700558143327       188.7969747478761        188.79694453012215       188.79691491599365       188.79688589355987       188.79685745111396       188.796829577187         188.79680226052457       188.79677549010168       188.79674925510056       188.79672354492334       188.79669834917146       188.79667365765724       188.79664946038503       188.79662574756264       188.79660250958244       188.79657973703212       188.79655742067666       188.7965355514694        188.79651412053394       188.79649311917538       188.79647253886182       188.79645237123594       188.79643260809743       188.79641324141414       188.79639426330436       188.79637566604896       188.7963574420735        188.79633958395883       188.79632208442618       188.79630493634482       188.79628813271893       188.79627166669644       188.79625553155395       188.79623972070644       188.796224227693         188.79620904618525       188.7961941699743        188.7961795929789        188.7961653092327        188.79615131289188       188.79613759822345       188.7961241596115        188.79611099154678       188.79609808863296       188.79608544557587       188.7960730571901        188.7960609183891        188.7960490241908        188.7960373697079        188.79602595015297       188.79601476082973       188.7960037971384        188.79599305456685       188.79598252869522       188.7959722151881        188.79596210979878       188.79595220836183       188.7959425067975        188.79593300110332       188.79592368736024       188.795914561723         188.79590562042605       188.795896859775         188.79588827615208       188.79587986600833       188.79587162586841       188.79586355232294       188.795855642033         188.7958478917233        188.79584029818588       188.7958328582739        188.79582556890568       188.79581842705835       188.79581142977196       188.79580457414312       188.7957978573279        188.79579127653724       188.79578482903932       188.79577851215467       188.79577232325943       188.79576625977978       188.79576031919507       188.7957544990332        188.79574879687286       188.7957432103394        188.79573773710737       188.79573237489547       188.79572712147043       188.79572197464134       188.79571693226268       188.7957119922299        188.79570715248272       188.79570241099967       188.79569776580163       188.79569321494768       188.79568875653695       188.7956843887053        188.7956801096265        188.7956759175095        188.79567181060125       188.7956677871823        188.79566384556833       188.7956599841076        188.79565620118305       188.79565249520832       188.79564886463058       188.79564530792686       188.795641823605         188.79563841020206       188.79563506628557       188.79563179045087       188.795628581322         188.79562543754986       188.79562235781356       188.7956193408176        188.7956163852934        188.79561348999675       188.79561065370962       188.79560787523738       188.7956051534102        188.79560248708054       188.79559987512582       188.79559731644397       188.79559480995633       188.79559235460482       188.79558994935414       188.7955875931885        188.79558528511367       188.79558302415398       188.79558080935536       188.79557863978127       188.79557651451483       188.79557443265693       188.79557239332732       188.79557039566268       188.79556843881824       188.79556652196464       188.79556464429064       188.79556280500017       188.7955610033144        188.79555923846934       188.79555750971684       188.79555581632312       188.7955541575704        188.79555253275458       188.79555094118595       188.79554938218874       188.79554785510055       188.79554635927235       188.79554489406866       188.79554345886572       188.79554205305362       188.79554067603394       188.79553932722135       188.79553800604117       188.79553671193122       188.7955354443398        188.79553420272788       188.79553298656583       188.79553179533545       188.79553062852878       188.7955294856484        188.79552836620644       188.7955272697254        188.79552619573712       188.79552514378315       188.79552411341376       188.79552310418893       188.79552211567687       188.7955211474559        188.79552019911216       188.79551927024013       188.79551836044223       188.79551746932887       188.79551659651878       188.7955157416385        188.79551490432178       188.7955140842099        188.7955132809512        188.79551249420183       188.79551172362397       188.79551096888719       188.79551022966785       188.79550950564885       188.79550879651953       188.79550810197586       188.79550742171904       188.79550675545758       188.79550610290502       188.7955054637807        188.79550483781009       188.795504224724         188.79550362425869       188.795503036156         188.7955024601627        188.79550189603063       188.79550134351686       188.79550080238369       188.79550027239776       188.79549975333114       188.79549924495979       188.79549874706476       188.7954982594311        188.7954977818486        188.79549731411086       188.79549685601674       188.7954964073686        188.79549596797258       188.79549553763925       188.79549511618214       188.79549470341925       188.79549429917213       188.79549390326667       188.7954935155315        188.7954931357986        188.79549276390387       188.79549239968608       188.79549204298817       188.7954916936553        188.79549135153627       188.79549101648269       188.79549068834953       188.7954903669948        188.79549005227926       188.79548974406666       188.7954894422231        188.79548914661729       188.7954888571212        188.79548857360882       188.79548829595757       188.79548802404665       188.7954877577585        188.79548749697688       188.7954872415888        188.7954869914831        188.79548674655112       188.79548650668676       188.79548627178545       188.79548604174502       188.79548581646557       188.79548559584936       188.79548537980043       188.79548516822445       188.7954849610291        188.79548475812405       188.7954845594214        188.7954843648343        188.79548417427782       188.79548398766914       188.79548380492687       188.79548362597092       188.7954834507234        188.79548327910754       188.79548311104872       188.7954829464733        188.79548278530942       188.79548262748656       188.7954824729362        188.7954823215908        188.7954821733843        188.79548202825197       188.79548188613015       188.79548174695702       188.7954816106715        188.79548147721414       188.79548134652646       188.79548121855169       188.79548109323343       188.79548097051685       188.79548085034756       188.79548073267296       188.79548061744202       188.79548050460448       188.79548039411077       188.79548028591208       188.79548017996112       188.7954800762114        188.79547997461705       188.7954798751335        188.79547977771713       188.79547968232535       188.7954795889163        188.79547949744878       188.79547940788297       188.79547932017957       188.79547923429968       188.79547915020603       188.79547906786115       188.7954789872288        188.79547890827365       188.7954788309611        188.79547875525728       188.79547868112877       188.795478608543         188.7954785374677        188.79547846787187       188.79547839972489       188.79547833299662       188.7954782676578        188.79547820367932       188.7954781410333        188.79547807969237       188.79547801962897       188.7954779608165        188.79547790322874       188.79547784684053       188.79547779162766       188.79547773756525       188.79547768462973       188.79547763279737       188.7954775820451        188.7954775323506        188.7954774836915        188.7954774360467        188.79547738939485       188.79547734371556       188.79547729898906       188.79547725519538       188.7954772123153        188.79547717032958       188.79547712921968       188.79547708896735       188.7954770495553        188.7954770109658        188.79547697318205       188.79547693618727       188.79547689996443       188.79547686449763       188.79547682977093       188.7954767957691        188.79547676247674       188.79547672987982       188.79547669796412       188.79547666671488       188.7954766361183        188.79547660616117       188.7954765768299        188.79547654811128       188.7954765199926        188.7954764924615        188.79547646550637       188.79547643911488       188.7954764132752        188.79547638797578       188.79547636320524       188.79547633895302       188.79547631520794       188.7954762919592        188.79547626919648       188.79547624691008       188.79547622508989       188.79547620372622       188.7954761828095        188.79547616233043       188.79547614228025       188.79547612265003       188.79547610343087       188.79547608461397       188.79547606619047       188.79547604815255       188.79547603049178       188.7954760132007        188.79547599627153       188.7954759796967        188.79547596346887       188.79547594758088       188.79547593202562       188.7954759167959        188.79547590188542       188.7954758872875        188.7954758729956        188.79547585900337       188.7954758453044        188.79547583189228       188.795475818761         188.79547580590517       188.79547579331876       188.795475780996         188.7954757689312        188.79547575711925       188.79547574555502       188.7954757342331        188.7954757231486        188.79547571229676       188.79547570167315       188.79547569127251       188.79547568109035       188.79547567112192       188.79547566136333       188.79547565181008       188.7954756424576        188.7954756333013        188.7954756243364        188.79547561555955       188.79547560696653       188.79547559855385       188.79547559031766       188.795475582255         188.795475574362         188.79547556663482       188.79547555907018       188.7954755516642        188.795475544414         188.7954755373161        188.79547553036727       188.79547552356428       188.7954755169042        188.79547551038377       188.7954755040002        188.7954754977507        188.79547549163294       188.7954754856441        188.79547547978137       188.79547547404172       188.7954754684225        188.79547546292122       188.79547545753533       188.7954754522625        188.79547544710047       188.7954754420471        188.79547543710018       188.79547543225755       188.79547542751675       188.7954754228757        188.79547541833202       188.79547541388388       188.795475409529         188.79547540526556       188.79547540109178       188.79547539700573       188.7954753930052        188.7954753890886        188.79547538525412       188.79547538150013       188.79547537782494       188.7954753742272        188.79547537070565       188.79547536725843       188.79547536388353       188.79547536057962       188.79547535734503       188.79547535417868       188.79547535107878       188.7954753480443        188.7954753450739        188.79547534216604       188.79547533931932       188.7954753365325        188.79547533380446       188.79547533113404       188.7954753285201        188.79547532596115       188.79547532345595       188.7954753210035        188.79547531860257       188.79547531625218       188.79547531395073       188.79547531169752       188.7954753094921        188.7954753073332        188.79547530521992       188.79547530315133       188.79547530112637       188.79547529914382       188.79547529720304       188.79547529530325       188.79547529344353       188.79547529162306       188.79547528984097       188.79547528809647       188.79547528638903       188.79547528471772       188.79547528308146       188.79547528147975       188.7954752799117        188.79547527837678       188.7954752768742        188.79547527540348       188.795475273964         188.79547527255536       188.79547527117666       188.79547526982702       188.7954752685057        188.79547526721225       188.7954752659461        188.7954752647066        188.795475263493         188.79547526230502       188.795475261142         188.79547526000363       188.79547525888913       188.79547525779788       188.7954752567293        188.79547525568293       188.7954752546586        188.79547525365595       188.79547525267458       188.79547525171407       188.79547525077336       188.79547524985264       188.79547524895153       188.79547524806958       188.795475247206         188.7954752463605        188.7954752455328        188.79547524472255       188.79547524392953       188.79547524315313       188.7954752423932        188.79547524164926       188.79547524092135       188.79547524020867       188.795475239511         188.79547523882815       188.79547523816007       188.7954752375062        188.79547523686614       188.79547523623916       188.79547523562516       188.79547523502382       188.79547523443497       188.7954752338587        188.79547523329487       188.79547523274329       188.7954752322031        188.79547523167446       188.79547523115667       188.79547523065014       188.79547523015503       188.7954752296704        188.79547522919634       188.79547522873216       188.79547522827755       188.79547522783298       188.79547522739824       188.79547522697274       188.7954752265569        188.79547522614982       188.79547522575177       188.79547522536205       188.7954752249807        188.79547522460737       188.79547522424178       188.79547522388407       188.79547522353394       188.79547522319143       188.79547522285617       188.79547522252798       188.7954752222067        188.7954752218922        188.79547522158379       188.79547522128155       188.79547522098525       188.79547522069538       188.79547522041136       188.79547522013328       188.79547521986072       188.79547521959387       188.79547521933335       188.79547521907872       188.79547521882947       188.7954752185857        188.79547521834684       188.7954752181128        188.79547521788336       188.79547521765846       188.79547521743814       188.79547521722216       188.79547521701093       188.7954752168042        188.79547521660223       188.7954752164045        188.795475216211         188.79547521602169       188.7954752158363        188.79547521565468       188.79547521547676       188.79547521530242       188.79547521513138       188.79547521496357       188.79547521479927       188.7954752146388        188.7954752144817        188.79547521432812       188.7954752141775        188.79547521403006       188.79547521388542       188.79547521374343       188.79547521360445       188.7954752134685        188.79547521333606       188.79547521320671       188.79547521308046       188.79547521295697       188.795475212836         188.7954752127174        188.7954752126014        188.79547521248787       188.79547521237686       188.79547521226803       188.79547521216185       188.79547521205802       188.7954752119561        188.79547521185614       188.79547521175783       188.79547521166162       188.7954752115675        188.7954752114752        188.79547521138474       188.795475211296         188.7954752112091        188.79547521112417       188.7954752110404        188.79547521095813       188.7954752108775        188.79547521079863       188.7954752107216        188.7954752106465        188.79547521057327       188.79547521050162       188.79547521043207       188.7954752103641        188.7954752102984        188.795475210234         188.79547521017102       188.79547521010915       188.79547521004903       188.7954752099901        188.79547520993287       188.795475209877         188.79547520982268       188.79547520976945       188.79547520971806       188.79547520966818       188.79547520961975       188.79547520957252       188.7954752095266        188.79547520948162       188.79547520943743       188.79547520939445       188.79547520935216       188.79547520931084       188.79547520927          188.79547520923012       188.7954752091911        188.79547520915287       188.7954752091151        188.79547520907786       188.7954752090409        188.79547520900428       188.79547520896833       188.79547520893308       188.7954752088987        188.79547520886527       188.79547520883312       188.7954752088017        188.7954752087707        188.7954752087402        188.79547520871037       188.79547520868113       188.79547520865248       188.7954752086242        188.79547520859634       188.79547520856906       188.79547520854217       188.79547520851582       188.79547520849044       188.79547520846563       188.79547520844113       188.79547520841712       188.79547520839287       188.79547520836925       188.79547520834606       188.79547520832315       188.7954752083005        188.79547520827816       188.79547520825636       188.79547520823468       188.79547520821345       188.79547520819247       188.79547520817235       188.79547520815228       188.7954752081323        188.79547520811226       188.7954752080923        188.79547520807287       188.79547520805406       188.7954752080357        188.79547520801813       188.79547520800102       188.79547520798386       188.7954752079672        188.79547520795072       188.79547520793471       188.7954752079192        188.7954752079038        188.795475207889         188.79547520787457       188.79547520786053       188.79547520784675       188.79547520783314       188.79547520781992       188.79547520780724       188.79547520779496       188.79547520778394       188.7954752077732        188.79547520776308       188.79547520775333       188.79547520774386       188.79547520773482       188.79547520772618       188.7954752077176        188.7954752077096        188.79547520770166       188.79547520769395       188.79547520768668       188.79547520768014       188.7954752076739        188.79547520766798       188.79547520766226       188.79547520765675       188.79547520765175       188.79547520764672       188.79547520764172       188.79547520763637       188.7954752076308        188.79547520762537       188.7954752076202        188.79547520761503       188.79547520761017       188.79547520760565       188.79547520760127       188.79547520759715       188.79547520759317       188.79547520758993       188.7954752075866        188.79547520758368       188.79547520758098       188.7954752075779        188.79547520757498       188.7954752075721        188.79547520756938       188.79547520756677       188.79547520756464       188.79547520756321       188.79547520756216       188.79547520756154       188.79547520756137       188.79547520756168       188.79547520756242       188.79547520756412       188.79547520756617       188.79547520756827       188.79547520757035       188.79547520757188       188.7954752075733        188.79547520757396       188.79547520757475       188.79547520757546       188.7954752075763        188.79547520757671       188.79547520757689       188.79547520757657       188.79547520757637       188.79547520757617       188.7954752075757        188.79547520757515       188.79547520757424       188.79547520757293       188.79547520757168       188.7954752075704        188.79547520756938       188.79547520756824       188.7954752075669        188.79547520756535       188.79547520756384       188.79547520756213       188.79547520756051       188.79547520755895       188.7954752075574        188.795475207556         188.7954752075543        188.79547520755193       188.79547520754932       188.7954752075463        188.79547520754338       188.79547520754036       188.79547520753735       188.7954752075342        188.79547520753079       188.79547520752735       188.7954752075238        188.79547520751987       188.7954752075159        188.79547520751098       188.7954752075059        188.79547520750094       188.79547520749588       188.79547520749142       188.7954752074873        188.7954752074837        188.79547520748022       188.79547520747712       188.79547520747406       188.79547520747084       188.7954752074677        188.79547520746442       188.79547520746098       188.79547520745786       188.79547520745456       188.79547520745183       188.7954752074489        188.7954752074459        188.79547520744288       188.79547520744032       188.7954752074379        188.7954752074359        188.79547520743358       188.79547520743176       188.79547520743023       188.7954752074289        188.79547520742776       188.7954752074267        188.7954752074258        188.79547520742517       188.79547520742432       188.7954752074239        188.7954752074236        188.79547520742398       188.79547520742443       188.79547520742514       188.7954752074261        188.79547520742736       188.79547520742847       188.7954752074296        188.7954752074308        188.79547520743176       188.79547520743293       188.79547520743398       188.7954752074346        188.7954752074349        188.79547520743475       188.79547520743412       188.7954752074335        188.79547520743293       188.79547520743228       188.7954752074311        188.79547520742966       188.79547520742804       188.7954752074265        188.79547520742508       188.79547520742358       188.79547520742207       188.79547520742062       188.79547520741914       188.79547520741775       188.79547520741647       188.79547520741528       188.79547520741406       188.79547520741264       188.79547520741104       188.79547520741005       188.79547520740905       188.79547520740823       188.79547520740778       188.79547520740724       188.7954752074068        188.7954752074063        188.79547520740604       188.79547520740567       188.79547520740536       188.79547520740502       188.79547520740465       188.7954752074041        188.79547520740374       188.79547520740354       188.795475207403         188.7954752074023        188.795475207401         188.79547520739965       188.79547520739814       188.79547520739632       188.7954752073947        188.79547520739314       188.79547520739214       188.79547520739118       188.79547520739033       188.79547520738933       188.79547520738862       188.79547520738817       188.79547520738836       188.7954752073888        188.79547520739          188.79547520739126       188.79547520739294       188.79547520739462       188.7954752073964        188.79547520739848       188.79547520740036       188.79547520740215       188.79547520740408       188.7954752074058        188.79547520740752       188.7954752074089        188.79547520741062       188.7954752074123        188.79547520741346       188.79547520741465       188.79547520741636       188.7954752074183        188.79547520742054       188.79547520742264       188.79547520742446       188.79547520742616       188.79547520742824       188.79547520743012       188.79547520743188       188.79547520743358       188.7954752074355        188.79547520743708       188.79547520743844       188.79547520743992       188.7954752074417        188.7954752074437        188.7954752074457        188.7954752074473        188.7954752074485        188.79547520744958       188.7954752074503        188.79547520745075       188.79547520745132       188.7954752074519        188.7954752074525        188.7954752074532        188.79547520745442       188.7954752074555        188.79547520745678       188.79547520745814       188.79547520745984       188.79547520746155       188.79547520746328       188.79547520746493       188.79547520746635       188.79547520746775       188.7954752074694        188.79547520747116       188.7954752074728        188.79547520747437       188.795475207476         188.79547520747744       188.79547520747897       188.7954752074806        188.79547520748224       188.79547520748412       188.7954752074861        188.79547520748804       188.7954752074892        188.79547520749014       188.79547520749065       188.79547520749128       188.7954752074919        188.79547520749247       188.79547520749287       188.795475207493         188.795475207493         188.795475207493         188.79547520749296       188.79547520749287       188.79547520749307       188.79547520749338       188.79547520749426       188.79547520749514       188.79547520749603       188.795475207497         188.7954752074981        188.7954752074997        188.79547520750108       188.7954752075026        188.7954752075039        188.79547520750484       188.7954752075053        188.79547520750538       188.79547520750506       188.79547520750472       188.79547520750475       188.7954752075049        188.7954752075048        188.7954752075049        188.79547520750484       188.7954752075047        188.7954752075044        188.7954752075039        188.7954752075034        188.79547520750293       188.79547520750273       188.79547520750262       188.79547520750293       188.79547520750327       188.7954752075037        188.79547520750404       188.79547520750435       188.7954752075047        188.79547520750552       188.79547520750688       188.795475207508         188.7954752075091        188.7954752075103        188.79547520751132       188.79547520751223       188.79547520751308       188.7954752075143        188.79547520751558       188.79547520751734       188.79547520751927       188.79547520752158       188.79547520752405       188.79547520752664       188.79547520752928       188.7954752075316        188.79547520753385       188.79547520753582       188.7954752075379        188.79547520754          188.79547520754244       188.79547520754468       188.7954752075471        188.79547520754934       188.79547520755165       188.79547520755358       188.79547520755528       188.7954752075565        188.79547520755779       188.7954752075592        188.79547520756057       188.79547520756205       188.79547520756353       188.7954752075649        188.79547520756614       188.79547520756734       188.79547520756844       188.79547520756952       188.79547520757052       188.79547520757143       188.79547520757245       188.79547520757356       188.79547520757478       188.7954752075761        188.79547520757745       188.79547520757913       188.79547520758075       188.79547520758263       188.79547520758433       188.79547520758572       188.79547520758712       188.79547520758823       188.79547520758922       188.79547520759013       188.79547520759112       188.79547520759183       188.79547520759274       188.795475207594         188.79547520759522       188.79547520759664       188.79547520759812       188.79547520759937       188.79547520760025       188.79547520760167       188.79547520760318       188.79547520760423       188.7954752076051        188.79547520760573       188.7954752076064        188.79547520760696       188.7954752076077        188.79547520760823       188.79547520760846       188.79547520760823       188.7954752076081        188.7954752076074        188.79547520760633       188.79547520760536       188.79547520760394       188.7954752076031        188.79547520760224       188.7954752076016        188.79547520760076       188.7954752075996        188.79547520759849       188.79547520759718       188.7954752075958        188.7954752075945        188.795475207593         188.79547520759152       188.79547520759          188.7954752075886        188.79547520758715       188.79547520758575       188.7954752075841        188.79547520758237       188.79547520758038       188.79547520757845       188.79547520757632       188.79547520757393       188.79547520757123       188.7954752075686        188.79547520756577       188.79547520756358       188.79547520756134       188.7954752075591        188.79547520755708       188.79547520755548       188.7954752075544        188.79547520755344       188.79547520755256       188.79547520755187       188.79547520755105       188.79547520755028       188.79547520754986       188.79547520754983       188.7954752075498        188.79547520755057       188.79547520755136       188.79547520755224       188.79547520755324       188.7954752075541        188.79547520755486       188.79547520755563       188.79547520755656       188.79547520755708       188.79547520755725       188.79547520755696       188.79547520755665       188.79547520755673       188.79547520755716       188.7954752075577        188.79547520755816       188.79547520755867       188.795475207559         188.79547520755924       188.7954752075597        188.7954752075602        188.79547520756066       188.79547520756088       188.79547520756097       188.795475207561         188.79547520756097       188.7954752075609        188.7954752075608        188.79547520756125       188.79547520756165       188.7954752075618        188.79547520756174       188.79547520756108       188.7954752075604        188.79547520755946       188.79547520755855       188.79547520755756       188.79547520755665       188.79547520755594       188.79547520755528       188.79547520755457       188.7954752075539        188.79547520755315       188.79547520755239       188.79547520755128       188.79547520754994       188.7954752075487        188.79547520754744       188.79547520754642       188.79547520754568       188.7954752075451        188.7954752075443        188.7954752075438        188.79547520754352       188.7954752075435        188.7954752075434        188.7954752075432        188.7954752075427        188.79547520754218       188.7954752075417        188.79547520754141       188.7954752075409        188.79547520753977       188.79547520753803       188.79547520753604       188.79547520753397       188.79547520753212       188.7954752075305        188.79547520752894       188.79547520752746       188.79547520752607       188.79547520752485       188.79547520752394       188.79547520752317       188.79547520752246       188.79547520752163       188.79547520752072       188.7954752075198        188.79547520751868       188.79547520751757       188.79547520751615       188.79547520751478       188.79547520751333       188.7954752075119        188.7954752075104        188.7954752075088        188.79547520750697       188.7954752075052        188.79547520750305       188.79547520750086       188.79547520749887       188.79547520749685       188.7954752074947        188.79547520749227       188.79547520748994       188.7954752074876        188.79547520748565       188.7954752074836        188.79547520748147       188.79547520747897       188.79547520747613       188.79547520747278       188.79547520746937       188.7954752074664        188.79547520746354       188.79547520746058       188.79547520745723       188.79547520745393       188.79547520745095       188.79547520744785       188.79547520744487       188.79547520744194       188.79547520743915       188.79547520743662       188.79547520743418       188.79547520743188       188.79547520742963       188.79547520742747       188.79547520742517       188.79547520742253       188.7954752074203        188.79547520741767       188.79547520741457       188.79547520741133       188.79547520740832       188.7954752074055        188.79547520740337       188.7954752074011        188.79547520739894       188.79547520739672       188.7954752073947        188.79547520739263       188.79547520739015       188.79547520738726       188.79547520738427       188.79547520738126       188.79547520737796       188.79547520737455       188.79547520737145       188.79547520736844       188.79547520736583       188.79547520736304       188.79547520736045       188.7954752073578        188.79547520735545       188.79547520735332       188.795475207351         188.7954752073485        188.79547520734593       188.7954752073432        188.79547520734033       188.7954752073375        188.79547520733493       188.79547520733232       188.79547520732942       188.79547520732638       188.7954752073234        188.79547520732058       188.79547520731774       188.79547520731475       188.79547520731163       188.79547520730873       188.7954752073061        188.79547520730384       188.79547520730222       188.7954752073009        188.79547520729977       188.79547520729875       188.7954752072976        188.79547520729645       188.7954752072955        188.7954752072948        188.79547520729497       188.79547520729514       188.7954752072955        188.79547520729574       188.79547520729582       188.79547520729594       188.79547520729585       188.7954752072956        188.79547520729548       188.79547520729508       188.79547520729545       188.79547520729594       188.79547520729668       188.7954752072974        188.79547520729838       188.7954752072994        188.79547520730083       188.79547520730208       188.79547520730318       188.7954752073037        188.79547520730415       188.79547520730472       188.79547520730492       188.79547520730497       188.79547520730412       188.79547520730313       188.7954752073017        188.79547520730014       188.79547520729827       188.79547520729625       188.79547520729432       188.7954752072927        188.79547520729187       188.7954752072914        188.795475207291         188.79547520729048       188.7954752072903        188.7954752072904        188.79547520729145       188.79547520729287       188.7954752072948        188.7954752072968        188.79547520729906       188.79547520730168       188.79547520730432       188.79547520730716       188.79547520731018       188.79547520731325       188.79547520731614       188.79547520731901       188.795475207322         188.79547520732498       188.79547520732808       188.79547520733118       188.79547520733414       188.79547520733703       188.79547520733965       188.79547520734232       188.79547520734502       188.79547520734772       188.7954752073504        188.79547520735267       188.79547520735423       188.7954752073553        188.79547520735633       188.79547520735738       188.7954752073586        188.79547520736008       188.79547520736182       188.79547520736372       188.79547520736563       188.79547520736747       188.7954752073691        188.79547520737066       188.79547520737202       188.79547520737327       188.79547520737444       188.7954752073754        188.79547520737694       188.79547520737856       188.79547520738075       188.79547520738282       188.795475207385         188.7954752073871        188.79547520738916       188.79547520739138       188.79547520739348       188.7954752073955        188.7954752073973        188.79547520739897       188.79547520740024       188.7954752074014        188.7954752074024        188.79547520740357       188.79547520740476       188.79547520740564       188.79547520740672       188.7954752074079        188.79547520740965       188.79547520741167       188.79547520741383       188.79547520741622       188.7954752074185        188.7954752074208        188.79547520742318       188.79547520742537       188.79547520742733       188.79547520742912       188.79547520743074       188.79547520743208       188.79547520743367       188.7954752074355        188.79547520743697       188.79547520743813       188.79547520743913       188.79547520744015       188.79547520744103       188.7954752074419        188.7954752074429        188.79547520744356       188.7954752074442        188.79547520744487       188.79547520744572       188.7954752074467        188.795475207448         188.7954752074489        188.79547520745          188.79547520745098       188.79547520745152       188.79547520745157       188.79547520745132       188.79547520745092       188.79547520745052       188.79547520745007       188.79547520744956       188.79547520744862       188.79547520744708       188.79547520744535       188.79547520744285       188.79547520743998       188.79547520743668       188.79547520743307       188.79547520742943       188.7954752074258        188.79547520742244       188.79547520741923       188.79547520741627       188.79547520741386       188.79547520741124       188.79547520740874       188.7954752074061        188.79547520740354       188.79547520740098       188.79547520739848       188.79547520739666       188.79547520739524       188.7954752073937        188.79547520739212       188.7954752073908        188.79547520738933       188.7954752073881        188.7954752073868        188.79547520738524       188.79547520738322       188.79547520738092       188.79547520737876       188.7954752073766        188.79547520737444       188.79547520737205       188.79547520736998       188.79547520736782       188.79547520736597       188.79547520736432       188.7954752073625        188.7954752073608        188.79547520735898       188.79547520735755       188.79547520735613       188.7954752073552        188.79547520735417       188.79547520735352       188.7954752073529        188.79547520735207       188.79547520735156       188.79547520735113       188.7954752073509        188.7954752073509        188.79547520735113       188.79547520735142       188.79547520735176       188.79547520735207       188.79547520735235       188.79547520735287       188.7954752073534        188.7954752073542        188.79547520735517       188.79547520735653       188.79547520735846       188.7954752073607        188.79547520736284       188.79547520736523       188.79547520736787       188.79547520737106       188.79547520737452       188.795475207378         188.79547520738154       188.79547520738507       188.7954752073889        188.79547520739322       188.79547520739766       188.79547520740232       188.7954752074067        188.79547520741107       188.79547520741545       188.7954752074198        188.79547520742406       188.79547520742815       188.79547520743202       188.79547520743563       188.79547520743913       188.79547520744262       188.79547520744603       188.79547520744953       188.79547520745305       188.79547520745678       188.7954752074604        188.7954752074646        188.79547520746874       188.79547520747315       188.79547520747778       188.79547520748272       188.79547520748804       188.7954752074936        188.79547520749938       188.7954752075055        188.79547520751177       188.79547520751802       188.79547520752388       188.79547520753022       188.79547520753655       188.795475207543         188.79547520754932       188.79547520755554       188.79547520756188       188.7954752075686        188.79547520757546       188.79547520758234       188.79547520758913       188.79547520759562       188.79547520760218       188.79547520760798       188.7954752076136        188.79547520761918       188.7954752076246        188.79547520762972       188.7954752076347        188.79547520763933       188.79547520764365       188.79547520764814       188.79547520765254       188.79547520765715       188.7954752076619        188.7954752076672        188.79547520767278       188.7954752076779        188.79547520768247       188.79547520768708       188.7954752076917        188.79547520769668       188.7954752077016        188.79547520770652       188.79547520771146       188.7954752077165        188.79547520772155       188.7954752077269        188.7954752077321        188.79547520773758       188.7954752077429        188.79547520774804       188.79547520775327       188.79547520775878       188.79547520776455       188.7954752077706        188.79547520777683       188.795475207783         188.79547520778934       188.79547520779576       188.79547520780224       188.79547520780932       188.79547520781657       188.79547520782452       188.79547520783285       188.7954752078417        188.79547520785096       188.79547520786105       188.79547520787168       188.7954752078825        188.7954752078938        188.79547520790518       188.7954752079167        188.79547520792815       188.79547520793983       188.7954752079521        188.79547520796478       188.79547520797777       188.7954752079909        188.79547520800418       188.7954752080177        188.79547520803143       188.7954752080454        188.79547520805957       188.79547520807404       188.79547520808856       188.7954752081029        188.79547520811775       188.7954752081335        188.79547520814927       188.79547520816539       188.79547520818178       188.7954752081983        188.79547520821527       188.7954752082328        188.795475208251         188.79547520826964       188.79547520828896       188.7954752083085        188.79547520832872       188.79547520834942       188.79547520837065       188.79547520839185       188.79547520841385       188.79547520843653       188.7954752084595        188.79547520848277       188.79547520850673       188.79547520853112       188.79547520855584       188.79547520858074       188.79547520860623       188.79547520863233       188.79547520865893       188.7954752086861        188.79547520871418       188.79547520874306       188.79547520877261       188.7954752088028        188.79547520883338       188.79547520886416       188.7954752088961        188.79547520892893       188.79547520896236       188.79547520899632       188.79547520903137       188.79547520906715       188.79547520910356       188.79547520914082       188.79547520917873       188.7954752092173        188.79547520925652       188.7954752092963        188.79547520933716       188.79547520937837       188.79547520941986       188.79547520946218       188.79547520950527       188.7954752095497        188.79547520959534       188.7954752096418        188.7954752096894        188.79547520973793       188.79547520978755       188.7954752098382        188.79547520989018       188.79547520994348       188.79547520999796       188.79547521005378       188.79547521011057       188.79547521016858       188.79547521022783       188.79547521028863       188.79547521035076       188.79547521041434       188.79547521047982       188.79547521054673       188.79547521061548       188.79547521068577       188.79547521075793       188.79547521083168       188.79547521090728       188.7954752109843        188.79547521106286       188.7954752111432        188.79547521122564       188.79547521130974       188.79547521139568       188.79547521148356       188.7954752115733        188.79547521166515       188.79547521175886       188.79547521185478       188.79547521195332       188.795475212054         188.79547521215673       188.7954752122615        188.79547521236876       188.79547521247835       188.79547521259096       188.7954752127062        188.79547521282436       188.79547521294498       188.7954752130683        188.7954752131943        188.79547521332313       188.7954752134547        188.79547521358913       188.79547521372677       188.79547521386797       188.7954752140123        188.79547521415998       188.79547521431076       188.79547521446472       188.79547521462152       188.79547521478167       188.7954752149453        188.79547521511302       188.7954752152846        188.79547521545987       188.7954752156386        188.7954752158214        188.79547521600801       188.79547521619892       188.79547521639398       188.7954752165932        188.79547521679677       188.79547521700488       188.79547521721747       188.79547521743478       188.79547521765681       188.79547521788334       188.79547521811477       188.79547521835119       188.79547521859288       188.79547521883964       188.79547521909137       188.79547521934865       188.79547521961132       188.79547521988007       188.79547522015426       188.79547522043404       188.79547522071974       188.79547522101163       188.79547522130977       188.7954752216143        188.79547522192544       188.79547522224348       188.7954752225685        188.79547522290028       188.79547522323915       188.79547522358502       188.79547522393818       188.79547522429868       188.79547522466703       188.79547522504333       188.79547522542785       188.79547522582035       188.7954752262212        188.79547522663123       188.79547522705008       188.795475227478         188.7954752279151        188.79547522836162       188.7954752288177        188.79547522928306       188.79547522975832       188.7954752302437        188.79547523073933       188.79547523124572       188.795475231763         188.79547523229138       188.79547523283136       188.79547523338314       188.79547523394706       188.79547523452305       188.7954752351115        188.79547523571296       188.79547523632726       188.79547523695453       188.79547523759527       188.7954752382497        188.79547523891821       188.79547523960144       188.7954752402994        188.79547524101255       188.79547524174126       188.79547524248622       188.7954752432475        188.79547524402508       188.79547524481944       188.7954752456311        188.7954752464602        188.795475247307         188.79547524817173       188.79547524905516       188.79547524995746       188.7954752508787        188.7954752518196        188.79547525278022       188.7954752537615        188.79547525476428       188.79547525578826       188.79547525683415       188.79547525790247       188.7954752589935        188.79547526010813       188.79547526124725       188.79547526241097       188.79547526360005       188.79547526481463       188.7954752660554        188.7954752673226        188.79547526861649       188.79547526993764       188.7954752712872        188.79547527266558       188.795475274074         188.7954752755126        188.79547527698207       188.79547527848277       188.7954752800156        188.7954752815815        188.79547528318096       188.7954752848147        188.79547528648337       188.79547528818802       188.79547528992953       188.79547529170884       188.79547529352647       188.79547529538323       188.7954752972795        188.79547529921646       188.7954753011956        188.79547530321787       188.79547530528419       188.79547530739512       188.79547530955134       188.7954753117541        188.7954753140046        188.79547531630354       188.79547531865185       188.79547532105067       188.795475323501         188.79547532600375       188.79547532855975       188.79547533117082       188.79547533383774       188.7954753365621        188.79547533934547       188.79547534218895       188.79547534509396       188.79547534806164       188.79547535109364       188.79547535419087       188.7954753573552        188.79547536058791       188.79547536389038       188.79547536726403       188.79547537071          188.79547537423008       188.79547537782648       188.79547538150024       188.79547538525313       188.79547538908673       188.79547539300302       188.79547539700386       188.79547540109078       188.7954754052657        188.79547540953004       188.79547541388592       188.7954754183354        188.7954754228805        188.79547542752292       188.79547543226494       188.79547543710822       188.79547544205542       188.7954754471086        188.7954754522702        188.79547545754227       188.79547546292707       188.79547546842747       188.79547547404584       188.79547547978478       188.79547548564688       188.79547549163522       188.79547549775253       188.79547550400133       188.7954755103842        188.79547551690462       188.7954755235648        188.79547553036804       188.79547553731734       188.79547554441598       188.79547555166687       188.79547555907342       188.79547556663863       188.79547557436618       188.79547558225931       188.79547559032235       188.79547559855828       188.79547560697077       188.7954756155636        188.79547562434135       188.79547563330738       188.79547564246556       188.7954756518199        188.79547566137444       188.7954756711337        188.79547568110226       188.79547569128445       188.79547570168475       188.79547571230782       188.79547572315852       188.7954757342416        188.79547574556227       188.7954757571253        188.79547576893617       188.795475781            188.79547579332245       188.79547580590886       188.7954758187651        188.79547583189674       188.79547584530965       188.7954758590095        188.7954758730026        188.79547588729514       188.7954759018941        188.79547591680588       188.7954759320373        188.7954759475945        188.79547596348422       188.7954759797135        188.79547599629035       188.79547601322193       188.7954760305157        188.7954760481791        188.7954760662198        188.79547608464622       188.7954761034665        188.79547612268908       188.79547614232266       188.79547616237605       188.7954761828581        188.79547620377772       188.79547622514443       188.7954762469678        188.79547626925765       188.79547629202372       188.79547631527578       188.79547633902425       188.79547636327936       188.79547638805244       188.79547641335404       188.79547643919574       188.79547646558848       188.79547649254434       188.79547652007517       188.79547654819365       188.79547657691214       188.79547660624357       188.7954766362008        188.79547666679716       188.7954766980459        188.79547672996114       188.7954767625574        188.7954767958492        188.79547682985154       188.79547686457883       188.79547690004657       188.79547693627055       188.795476973267         188.79547701105187       188.79547704964222       188.795477089055         188.79547712930773       188.79547717041825       188.79547721240465       188.7954772552857        188.7954772990805        188.79547734380833       188.79547738948895       188.79547743614208       188.79547748378886       188.79547753245004       188.79547758214747       188.79547763290242       188.7954776847375        188.7954777376759        188.79547779174078       188.79547784695623       188.79547790334578       188.79547796093448       188.79547801974803       188.7954780798126        188.79547814115512       188.79547820380247       188.79547826778193       188.79547833312162       188.79547839985057       188.79547846799832       188.79547853759487       188.7954786086709        188.79547868125746       188.7954787553868        188.79547883109123       188.795478908404         188.79547898735927       188.7954790679919        188.7954791503372        188.79547923443144       188.79547932031156       188.79547940801547       188.7954794975816        188.79547958904902       188.79547968245848       188.7954797778506        188.7954798752671        188.79547997475055       188.79548007634475       188.79548018009442       188.79548028604492       188.79548039424307       188.79548050473562       188.7954806175717        188.7954807328001        188.79548085047193       188.79548097063838       188.79548109335255       188.79548121866787       188.79548134663943       188.79548147732268       188.79548161077514       188.79548174705522       188.79548188622272       188.79548202833897       188.795482173466         188.79548232166798       188.7954824730091        188.79548262755537       188.79548278537425       188.79548294653432       188.79548311110617       188.79548327916183       188.7954834507745        188.7954836260193        188.79548380497263       188.79548398771294       188.7954841743194        188.79548436487357       188.7954845594583        188.79548475815878       188.79548496106153       188.79548516825437       188.795485379828         188.79548559587397       188.7954858164868        188.7954860417624        188.79548627179864       188.79548650669582       188.79548674655615       188.79548699148404       188.79548724158605       188.795487496971         188.7954877577496        188.79548802403497       188.79548829594256       188.7954885735908        188.7954888571005        188.79548914659424       188.79548944219795       188.79548974403968       188.7954900522506        188.79549036696426       188.79549068831741       188.79549101644972       188.79549135150344       188.7954916936235        188.7954920429574        188.79549239965658       188.79549276387516       188.79549313577087       188.7954935155047        188.79549390324075       188.79549429914678       188.79549470339398       188.79549511615676       188.79549553761365       188.79549596794692       188.79549640734254       188.7954968559907        188.795497314085         188.79549778182292       188.79549825940592       188.79549874704045       188.7954992449366        188.79549975330917       188.79550027237755       188.79550080236518       188.79550134350015       188.79550189601548       188.79550246014855       188.79550303614286       188.79550362424615       188.79550422471192       188.79550483779835       188.7955054637692        188.79550610289348       188.79550675544616       188.79550742170773       188.79550810196432       188.79550879650807       188.795509505637         188.79551022965535       188.79551096887417       188.79551172361042       188.79551249418842       188.79551328093828       188.79551408419738       188.79551490431032       188.7955157416281        188.7955165965094        188.79551746932074       188.7955183604356        188.7955192702351        188.79552019910884       188.79552114745445       188.79552211567724       188.79552310419106       188.7955241134181        188.79552514378952       188.79552619574537       188.7955272697356        188.79552836621875       188.7955294856628        188.79553062854552       188.79553179535463       188.7955329865875        188.79553420275207       188.79553544436598       188.79553671195922       188.79553800607178       188.79553932725503       188.7955406760712        188.79554205309432       188.7955434589102        188.795544894117         188.79554635932482       188.79554785515683       188.79554938224828       188.79555094124828       188.79555253281896       188.7955541576364        188.7955558163901        188.79555750978471       188.79555923853812       188.7955610033842        188.7955628050715        188.79556464436337       188.79556652203942       188.7955684388948        188.79557039574127       188.79557239340755       188.7955744327392        188.79557651459922       188.7955786398678        188.79558080944417       188.79558302424476       188.7955852852062        188.79558759328313       188.79558994945097       188.7955923547042        188.79559481005845       188.79559731654936       188.7955998752347        188.79560248719324       188.79560515352645       188.79560787535797       188.79561065383464       188.79561349012621       188.79561638542702       188.79561934095534       188.7956223579556        188.79562543769632       188.79562858147324       188.7956317906074        188.79563506644752       188.79563841036943       188.79564182377763       188.7956453081046        188.7956488648135        188.79565249539553       188.79565620137424       188.79565998430218       188.79566384576623       188.79566778738365       188.79567181080594       188.79567591771726       188.7956801098372        188.79568438891963       188.7956887567552        188.7956932151694        188.79569776602688       188.79570241122866       188.79570715271558       188.79571199246666       188.79571693250327       188.7957219748861        188.79572712171938       188.79573237514876       188.79573773736504       188.79574321060142       188.79574879713925       188.79575449930385       188.79576031947016       188.79576626005874       188.7957723235421        188.79577851244076       188.79578482932862       188.79579127682987       188.795797857624         188.79580457444214       188.79581143007363       188.79581842736187       188.79582556921125       188.7958328585814        188.79584029849536       188.79584789203446       188.79585564234574       188.79586355263692       188.79587162618344       188.7958798663243        188.79588827646893       188.79589686009282       188.79590562074515       188.79591456204366       188.79592368768235       188.79593300142682       188.79594250712233       188.79595220868856       188.79596211012753       188.7959722155186        188.79598252902787       188.79599305490152       188.7960037974753        188.79601476116852       188.79602595049352       188.79603737005          188.7960490245347        188.79606091873498       188.79607305753834       188.79608544592713       188.79609808898786       188.79611099190487       188.79612415997258       188.79613759858668       188.79615131325687       188.7961653095988        188.79617959334607       188.79619417034291       188.7962090465555        188.79622422806534       188.79623972108118       188.7962555319309        188.7962716670759        188.79628813310146       188.79630493673025       188.79632208481476       188.79633958435093       188.79635744246892       188.79637566644803       188.79639426370807       188.7964132418229        188.79643260851304       188.79645237165843       188.7964725392916        188.79649311961262       188.79651412097917       188.7965355519223        188.79655742113715       188.79657973750028       188.79660251005785       188.79662574804516       188.7966494608744        188.79667365815376       188.796698349675         188.79672354543413       188.79674925561815       188.79677549062598       188.79680226105538       188.79682957772434       188.79685745165767       188.79688589410944       188.7969149165485        188.79694453068242       188.7969747484413        188.7970055820038        188.79703704378022       188.79706914643864       188.79710190288844       188.79713532630643       188.79716943012085       188.7972042280379        188.79723973402497       188.79727596233846       188.79731292750557       188.79735064435536       188.7973891279979        188.79742839385662       188.79746845764703       188.79750933541007       188.79755104349127       188.79759359857363       188.79763701765629       188.79768131809092       188.79772651755715       188.79777263409937       188.79781968610413       188.7978676923375        188.79791667192023       188.79796664436793       188.7980176295644        188.7980696478037        188.79812271976348       188.7981768665476        188.79823210965802       188.79828847103948       188.79834597305125       188.79840463851184       188.79846449067063       188.79852555325454       188.79858785043794       188.7986514068913        188.79871624774987       188.79878239866522       188.7988498857711        188.7989187357383        188.79898897573887       188.79906063350185       188.79913373727695       188.79920831589328       188.79928439872108       188.79936201573125       188.79944119745716       188.79952197505767       188.79960438027524       188.79968844550228       188.79977420373717       188.79986168865273       188.79995093455202       188.80004197643885       188.80013484997144       188.80022959153584       188.80032623819787       188.80042482777895       188.8005253988076        188.80062799059692       188.8007326431927        188.8008393974575        188.80094829501476       188.80105937833582       188.80117269068208       188.80128827619535       188.80140617983844       188.80152644748793       188.80164912587395       188.80177426267477       188.80190190645504       188.80203210676407       188.8021649140711        188.80230037986905       188.80243855660586       188.80257949779195       188.80272325792944       188.80286989262285       188.80301945850732       188.80317201336285       188.80332761603844       188.80348632657302       188.80364820611462       188.8038133170457        188.80398172290134       188.80415348849823       188.80432867984976       188.80450736429958       188.8046896104334        188.80487548821753       188.80506506890734       188.8052584251922        188.80545563109914       188.80565676214374       188.80586189523058       188.80607110880848       188.80628448276798       188.80650209860238       188.80672403930157       188.80695038951836       188.80718123545878       188.80741666505585       188.8076567678534        188.80790163518765       188.80815136006677       188.80840603735865       188.80866576366623       188.80893063752228       188.8092007592598        188.8094762312143        188.80975715758933       188.81004364466594       188.81033580066267       188.81063373595455       188.8109375629266        188.81124739620137       188.81156335248713       188.81188555081263       188.81221411237019       188.81254916075966       188.81289082182505       188.8132392239079        188.81359449767808       188.81395677639662       188.81432619573894       188.81470289406735       188.81508701224843       188.81547869393702       188.81587808538416       188.81628533573323       188.8167005968203        188.81712402348097       188.81755577334323       188.8179960071457        188.81844488852263       188.8189025843337        188.81936926444112       188.81984510205191       188.82033027348714       188.82082495853538       188.8213293402135        188.8218436051343        188.82236794325703       188.8229025482698        188.82344761733          188.82400335146025       188.82456995528028       188.82514763741696       188.82573661022528       188.8263370902137        188.82694929775639       188.8275734575322        188.8282097982259        188.8288585529854        188.82951995910975       188.8301942585244        188.83088169745716       188.83158252692974       188.83229700242183       188.83302538438306       188.8337679378822        188.8345249331377        188.835296645154         188.83608335427184       188.83688534579184       188.8377029105429        188.83853634449252       188.8393859493367        188.84025203209464       188.8411349057211        188.84203488868442       188.84295230560232       188.84388748680473       188.84484076899045       188.84581249477532       188.8468030133731        188.84781268012557       188.84884185720867       188.8498909131446        188.85096022353463       188.85205017055182       188.85316114369965       188.85429353928822       188.85544776121853       188.85662422043913       188.8578233357599        188.85904553328746       188.86029124726883       188.86156091950485       188.86285500022433       188.86417394747644       188.86551822803725       188.8668883167775        188.86828469760238       188.86970786279562       188.87115831399296       188.8726365615031        188.87414312531448       188.87567853439128       188.8772433277178        188.87883805356583       188.88046327057825       188.88211954700904       188.88380746184424       188.88552760401495       188.88728057355766       188.88906698079828       188.8908874475547        188.8927426062897        188.89463310135625       188.89655958811886       188.8985227342434        188.90052321878665       188.90256173353112       188.90463898204143       188.90675568104515       188.90891255945556       188.91111035980074       188.9133498372113        188.91563176089912       188.91795691310705       188.92032609064086       188.9227401037799        188.92519977786424       188.9277059521631        188.93025948151887       188.93286123517416       188.93551209847251       188.93821297164342       188.94096477156208       188.9437684304912        188.94662489789997       188.9495351391612        188.95250013743384       188.95552089231165       188.95859842177234       188.96173376077599       188.96492796328204       188.96818210079778       188.97149726446338       188.97487456354895       188.978315127612         188.98182010493832       188.985390664775         188.98902799571516       188.9927333080071        188.9965078318813        189.00035281993723       189.0042695454112        189.0082593046452        189.01232341529203       189.01646321886835       189.0206800788964        189.02497538354154       189.02935054368876       189.033806995671         189.03834619927432       189.0429696405616        189.04767882980502       189.05247530440417       189.0573606267457        189.06233638721966       189.067404202004         189.07256571618097       189.07782260144333       189.08317655931702       189.088629318784         189.09418263961325       189.09983830990006       189.10559814950588       189.11146400751417       189.11743776578376       189.12352133631396       189.129716664915         189.1360257284833        189.1424505387922        189.1489931396713        189.15565561092214       189.16244006539955       189.16934865305524       189.17638355791738       189.18354700226817       189.1908412435168        189.19826857851487       189.20583134031955       189.2135319026484        189.22137267653383       189.22935611492093       189.23748470920594       189.2457609939823        189.2541875434616        189.26276697637192       189.27150195225468       189.28039517652311       189.28944939663          189.2986674072882        189.30805204650872       189.31760620098834       189.32733280201043       189.33723483100445       189.3473153153092        189.3575773339075        189.36802401304507       189.37865853214933       189.38948411929695       189.40050405731856       189.41172167911716       189.4231403739626        189.43476358265016       189.44659480399545       189.4586375898298        189.47089555169492       189.483372355673         189.49607172929143       189.50899745617562       189.5221533831709        189.53554341481606       189.54917152068498       189.5630417296768        189.57715813758344       189.59152490118962       189.60614624607226       189.62102646050914       189.63616990351198       189.65158099853417       189.66726424175098       189.68322419555963       189.6994654971101        189.71599285159158       189.7328110410213        189.74992491731086       189.76733941132127       189.78505952570077       189.80309034421245       189.82143702434072       189.84010480689344       189.85909900837228       189.87842503085884       189.89808835413865       189.9180945458794        189.93844925350112       189.9591582146557        189.98022724883555       190.00166226816103       190.02346926871692       190.04565434165988       190.0682236642774        190.0911835114166        190.11454024626187       190.1383003320912        190.16247032276254       190.18705687481255       190.21206673763913       190.23750676594497       190.2633839096182        190.28970522652855       190.31647787208556       190.3437091124049        190.3714063135397        190.3995769550181        190.42822861873725       190.45736900288716       190.4870059104974        190.5171472637486        190.54780109217123       190.57897554735194       190.61067889077248       190.64291950892058       190.67570590075812       190.70904669324628       190.7429506284389        190.7774265794286        190.81248353704248       190.8481306262339        190.88437709237232       190.9212323180755        190.95870580909187       190.9968072115865        191.035546297597         191.07493298278922       191.1149773114719        191.15568947483297       191.19707979550722       191.23915874629162       191.28193693426647       191.32542511999748       191.36963420118718       191.41457523239166       191.46025940818453       191.50669808338805       191.55390275575152       191.60188508670169       191.65065688352203       191.70023012063857       191.75061692128054       191.8018295793211        191.8538805403985        191.90678242432082       191.9605480056466        192.01519023666108       192.0707222273946        192.12715726918324       192.1845088141243        192.2427904992273        192.3020161252803        192.3621996816097        192.42335532436107       192.48549740186002       192.54864043229128       192.6127991296826        192.67798838096715       192.74422327260365       192.81151906700106       192.87989122979042       192.94935540559584       193.01992744597592       193.09162338452126       193.16445946546736       193.23845211813455       193.3136179862041        193.38997390146864       193.46753691380962       193.54632426424374       193.6263534156081        193.70764202487118       193.79020797455794       193.87406934431473       193.95924444306823       194.04575177983847       194.13361009663973       194.22283833853783       194.31345568730393       194.40548153067922       194.49893549680283       194.59383742270336       194.69020738947935       194.78806568998505       194.88743286481423       194.988329669155         195.0907771095842        195.19479641006484       195.30040904958284       195.40763672726845       195.51650140087378       195.62702525102318       195.73923072052222       195.85314047774642       195.96877745677554       196.08616481989986       196.20532599862278       196.32628465524232       196.4490647247446        196.57369037543558       196.70018605175116       196.82857643393083       196.9588864817325        197.09114139314426       197.22536664903654       197.3615879708613        197.49983136627716       197.6401230858297        197.78248966953745       197.92695790254993       198.07355486271535       198.2223078751955        198.37324456101277       198.526392790644         198.68178073355188       198.83943681068297       198.99938974506384       199.16166851322023       199.32630239673648       199.49332093263908       199.66275396601264       199.83463159921394       200.00898424559887       200.1858425775889        200.36523758147993       200.54720050435884       200.73176291002775       200.91895662473829       201.10881379422167       201.30136682828328       201.49664845896055       201.6946916838624        201.89552982554355       202.0991964736296        202.3057255453142        202.51515122630707       202.72750803249963       202.9428307496481        203.1611544963096        203.38251466219288       203.60694697236823       203.8344874243348        204.06517235346539       204.29903836882022       204.53612241981085       204.7764617307285        205.02009386872527       205.26705667695666       205.5173883439405        205.77112733533528       206.0283124646281        206.28898282355112       206.55317785415554       206.82093727781466       207.09230116873178       207.36730988151086       207.64600412609198       207.92842489390378       208.21461353425863       208.50461167904103       208.79846132057412       209.0962047348931        209.39788456110236       209.70354372309868       210.01322551055196       210.32697349911055       210.6448316329181        210.9668441432848        211.29305563285865       211.62351099271015       211.95825548812647       212.2973346741692        212.64079448309727       212.98868113834777       213.34104124365098       213.6979216953998        214.05936977347957       214.42543305204785       214.7961594920892        215.17159735051067       215.55179527455257       215.93680220916463       216.32666749329348       216.7214407654635        217.12117206200125       217.525911720889         217.93571048187582       218.35061938852476       218.77068989032264       219.19597374294926       219.62652311229164       220.0623904729987        220.5036287143889        220.95029103730784       221.40243106196968       221.86010272290446       222.32336037907794       222.79225870677107       223.26685281188657       223.74719812083492       224.2333504950972        224.7253661200909        225.22330162193688       225.72721395431495       226.2371605175195        226.75319904320313       227.2753877157635        227.80378505502676       228.33845003995089       228.8794419890918        229.4268206868308        229.98064626158404       230.540979314476         231.10788079533128       231.68141213376504       232.26163511306405       232.8486120036235        233.4424054345564        234.04307852998437       234.65069477958005       235.2653181802198        235.88701309881245       236.51584442833115       237.1518774776841        237.79517809600475       238.4458125148198        239.10384749510303       239.76935018579007       240.4423882738367        241.1230298405592        241.8113435195761        242.5073983507103        243.21126393169834       243.9230102668737        244.642707926006         245.3704278919183        246.1062417223061        246.85022139457664       247.60243947055343       248.36296893845824       249.1318833840264        249.90925683760068       250.6951639470445        251.48967980245703       252.29288011170522       253.10484104593718       253.9256395574753        254.75535319005647       255.5940601736967        256.4418392166017        257.298769666714         258.1649312361886        259.04040368504985       259.92526563371996       260.819594627676         261.72346842348065       262.63696479256134       263.56016129997585       264.4931358746249        265.43596686930334       266.3887332023221        267.3515141785591        268.32438961560507       269.30743975081134       270.3007454108807        271.30438785518635       272.31844891867735       273.34301084244925       274.3781562668442        275.42396825966796       276.48053188815686       277.54793498622223       278.6262677730349        279.71562135155625       280.81608765011407       281.92775917154273       283.05072921330105       284.18509166160084       285.3309412140983        286.4883731753721        287.6574835464894        288.83836804373783       290.03114174168104       291.23604860214226       292.4506845316195
% T (K) @ t=0.003
292.3232662897031         290.9861150454146        289.65855278607876       288.34313360149014       287.03960727306924       285.7478600181249        284.46779848474296       283.1993289650444        281.94235842217944       280.6967944108725        279.4625452826359        278.23951996514904       277.0276281731262        275.8267802108532        274.6368887915913        273.4578704071585        272.28964337575536       271.1321263430342        269.98523850207584       268.8488994892092        267.72302955471247       266.60754938515515       265.5023802589745        264.40744388514884       263.3226625583347        262.247959001123         261.1832565192234        260.12847883446767       259.0835491941449        258.04838848139          257.0229159457532        256.00705121034326       255.00071460054295       254.00382697122538       253.0163099433283        252.03808570677614       251.06907716787973       250.1092077416323        249.15840152713554       248.21658312037158       247.28367778663522       246.35961126846095       245.44430995652672       244.53770072214462       243.63971108801982       242.75026905100984       241.86930324768332       240.99674278013          240.13251738053935       239.27655724010154       238.42879317002095       237.58915643312343       236.75757890204102       235.93399289366502       235.11833132472987       234.31052754914487       233.51051551064802       232.71822958296056       231.93360471980367       231.156576298249         230.38708026611587       229.62505298778052       228.87043138907345       228.1231528057668        227.3831551250586        226.65037663584138       225.92475616973437       225.20623295548415       224.49474675622258       223.79023772593894       223.09264654456754       222.40191427684942       221.71798250497835       221.04079318994806       220.3702888018581        219.70641218370284       219.0491066794376        218.39831600000957       217.7539843493352        217.11605629265762       216.48447688020494       215.85919151798444       215.24014608920788       214.62728682735275       214.02056043549283       213.41991396154052       212.8252949155111        212.2366511469862        211.6539309602627        211.07708299398652       210.50605633430507       209.94080039659835       209.38126503665018       208.82740043445062       208.27915720342938       207.73648627629197       207.19933901233912       206.66766708530733       206.14142258881952       205.6205579261895        205.1050259140101        204.59477967392596       204.08977273437424       203.58995892430255       203.09529247306475       202.60572790606722       202.12122014290156       201.64172439481155       201.16719626110398       200.6975916284408        200.23286676554818       199.77297822429836       199.31788293273374       198.86753809790957       198.42190129728772       197.9809303832997        197.54458357311623       197.11281935489893       196.68559657601406       196.26287435095398       195.84461214794382       195.43076969854505       195.02130708271469       194.61618464003024       194.2153630532443        193.8188032610543        193.42646654021996       193.0383144199158        192.6543087622921        192.27441167847172       191.89858560762497       191.52679323446245       191.15899756690706       190.79516185511443       190.4352496677175        190.0792248122699        189.72705141020543       189.3786938186801        189.03411670416995       188.69328496576836       188.3561638074245        188.02271866262734       187.6929152653669        187.36671957619575       187.04409785187386       186.72501657279668       186.40944251138856       186.09734266080628       185.78868430216966       185.48343493449684       185.18156234072805       184.88303451899154       184.58781974738267       184.295886516459         184.0072035928938        183.72173995321523       183.43946484621844       183.1603477280057        182.88435832322364       182.6114665612706        182.3416426364685        182.074856945391         181.81108014593033       181.5502830958611        181.29243691072048       181.03751290352326       180.78548264162396       180.53631788750326       180.28999065460397       180.04647314918034       179.80573782512948       179.56775732690414       179.3325045433209        179.09995255155033       178.87007466989272       178.64284440285178       178.41823549288213       178.19622186648996       177.97677768504974       177.75987729185644       177.54549526204576       177.33360635058332       177.1241855412534        176.91720799565604       176.71264910122488       176.51048442121672       176.31068974179337       176.11324102296587       175.9181144447756        175.7252863591524        175.53473333522155       175.34643211208157       175.16035964322762       174.97649305022392       174.79480966627779       174.61528699078696       174.43790273207443       174.26263476278967       174.0894611618375        173.9183601706067        173.74931023408604       173.58228995794005       173.4172781488147        173.25425377224335       173.09319599213822       172.93408412952658       172.77689770126852       172.6216163795637        172.4682200299191        172.31668867144094       172.16700251403822       172.01914191949072       171.87308743791235       171.728819769553         171.58631980056305       171.44556856552248       171.30654728248405       171.16923731624507       171.0336202126733        170.89967766268884       170.76739153592212       170.6367438453769        170.50771678041363       170.38029267211195       170.25445402557196       170.13018348595423       170.00746387013984       169.88627813342293       169.7666094005222        169.64844093294576       169.53175615935376       169.41653864356178       169.3027721142925        169.19044043379787       169.079527627009         168.97001785077623       168.86189542241044       168.75514478953568       168.64975055804538       168.54569746254356       168.44297039371762       168.3415543693855        168.24143456128152       168.14259626668684       168.04502493464202       167.94870613816428       167.8536255998991        167.7597691648969        167.667122825714         167.57567269575472       167.48540503382472       167.39630621801663       167.30836276974395       167.22156132814985       167.1358886736314        167.05133170276662       166.96787745133526       166.88551306975103       166.8042258455961        166.72400317954867       166.64483260743035       166.5667017766351        166.48959846768213       166.4135105711484        166.33842610873842       166.26433321069453       166.19122013640953       166.11907525230993       166.04788705200397       165.97764413462576       165.90833522454597       165.839949150166         165.7724748631863        165.70590141785075       165.6402179897782        165.5754138556572        165.511478411637         165.44840115346256       165.3861716944599        165.3247797460766        165.2642151354649        165.20446778644066       165.14552773666884       165.08738511902396       165.03003017838364       164.9734532533966        164.9176447928834        164.86259533800327       164.80829553827272       164.7547361341196        164.7019079725383        164.6498019900131        164.59840922781208       164.54772081528944       164.49772798481615       164.44842205545118       164.3997944475256        164.35183666666092       164.30454031802543       164.25789709069758       164.21189877158508       164.16653723013897       164.12180443193856       164.07769242374832       164.0341933467796        163.99129942207813       163.94900296347353       163.90729636329038       163.86617210498923       163.82562274920105       163.78564094605937       163.74621942155048       163.70735098955294       163.6690285384913        163.6312450430879        163.59399355131802       163.55726719587554       163.52105918142345       163.48536279578454       163.4501713974824        163.41547842665315       163.38127739288072       163.3475618858351        163.31432556338578       163.28156216198315       163.2492654850449        163.21742941307647       163.18604789233478       163.15511494469337       163.12462465656498       163.09457118852947       163.06494876451012       163.0357516811615        163.0069742973017        162.9786110430637        162.95065640957202       162.9231049578698        162.89595130883754       162.8691901518924        162.8428162351481        162.8168243738922        162.79120944098295       162.76596637510522       162.7410901714033        162.71657588952274       162.69241864446386       162.66861361442528       162.64515603187152       162.62204119117771       162.5992644399122        162.57682118628054       162.55470689062707       162.5329170726789        162.5114473032554        162.49029321132858       162.46945047592783       162.44891483302277       162.42868206762293       162.40874802047824       162.38910858037968       162.36975969067794       162.35069734177245       162.3319175774662        162.31341648763538       162.29519021441578       162.27723494505545       162.25954691793947       162.242122415616         162.22495777066527       162.20804935889865       162.19139360506873       162.17498697624234       162.15882598735635       162.1429071947564        162.12722720160724       162.11178265158955       162.09657023416764       162.08158667844677       162.06682875829642       162.05229328636537       162.037977119065         162.02387715073732       162.0099903185045        161.99631359658454       161.98284400100738       161.96957858407802       161.95651443896554       161.9436486943058        161.93097851866597       161.91850111528663       161.90621372642278       161.8941136282236        161.88219813495454       161.87046459400645       161.8589103900037        161.84753293994393       161.83632969719127       161.82529814674146       161.8144358091085        161.80374023571082       161.79320901264924       161.78283975621633       161.77263011656765       161.76257777334953       161.7526804392674        161.74293585583194       161.73334179682465       161.72389606415504       161.71459649123278       161.70544093893233       161.69642729887016       161.68755348947886       161.67881745918967       161.67021718261296       161.6617506636307        161.65341593167722       161.6452110447455        161.6371340857675        161.62918316553592       161.6213564191805        161.61365200900795       161.60606812107144       161.5986029679311        161.59125478531737       161.5840218348091        161.57690240058847       161.56989479204563       161.56299734061776       161.5562084023208        161.54952635467487       161.54294959916044       161.53647655823198       161.53010567770104       161.5238354238304        161.51766428565026       161.5115907721321        161.50561341443765       161.49973076316905       161.49394139055303       161.48824388776936       161.4826368670685        161.47711895917473       161.4716888153428        161.46634510483239       161.46108651690548       161.45591175837018       161.45081955552007       161.44580865174615       161.44087780941922       161.43602580756948       161.43125144371209       161.42655353159168       161.42193090295618       161.4173824053637        161.4129069039028        161.4085032790625        161.40417042840036       161.39990726447297       161.39571271645573       161.39158572813088       161.3875252594593        161.38353028462507       161.3795997935614        161.37573279004997       161.37192829320173       161.36818533561055       161.36450296478924       161.3608802413755        161.35731624052656       161.3538100501756        161.35036077238328       161.34696752164606       161.3436294262053        161.34034562640574       161.33711527596506       161.33393754037803       161.3308115981492        161.3277366392437        161.32471186628186       161.32173649303388       161.31880974557902       161.31593086084396       161.31309908772707       161.31031368567875       161.30757392579153       161.3048790894225        161.30222846924934       161.29962136793316       161.29705709914208       161.29453498625423       161.292054363349         161.28961457394823       161.28721497197688       161.28485492054114       161.28253379286068       161.2802509710815        161.27800584718062       161.27579782181297       161.2736263051884        161.27149071595315       161.26939048203917       161.26732503957905       161.26529383372895       161.26329631761575       161.2613319531343        161.25940020992647       161.25750056615374       161.25563250750557       161.25379552794874       161.25198912876567       161.25021281927965       161.2484661159218        161.24674854293445       161.24505963146652       161.24339892025404       161.24176595474236       161.2401602877456        161.23858147859576       161.23702909378144       161.23550270612262       161.23400189538904       161.23252624749912       161.23107535512082       161.22964881689418       161.2282462380113        161.2268672294647        161.22551140860958       161.22417839843266       161.22286782809698       161.22157933223474       161.2203125514736        161.21906713175073       161.21784272482384       161.2166389876059        161.21545558265882       161.2142921775488        161.2131484453247        161.21202406389403       161.21091871648454       161.2098320910395        161.20876388066495       161.2077137830445        161.20668150087155       161.2056667412813        161.20466921627172       161.20368864215004       161.20272473994083       161.20177723485094       161.20084585666342       161.19993033921997       161.1990304208014        161.19814584362655       161.1972763542203        161.19642170292818       161.19558164427224       161.19475593648062       161.19394434183303       161.19314662620434       161.19236255939796       161.19159191470533       161.19083446922767       161.1900900034492        161.189358301548         161.18863915098316       161.18793234279633       161.18723767121057       161.18655493392313       161.18588393171686       161.18522446874206       161.1845763521409        161.1839393923203        161.1833134025882        161.18269819941762       161.18209360209343       161.18149943297007       161.18091551712783       161.18034168262207       161.179777760151         161.17922358329517       161.17867898819742       161.17814381379443       161.17761790150658       161.17710109546226       161.17659324219713       161.17609419087046       161.17560379297495       161.17512190254558       161.17464837587866       161.1741830717337        161.17372585106187       161.1732765772015        161.17283511561465       161.17240133407572       161.17197510241704       161.1715562927106        161.17114477902197       161.17074043758788       161.1703431465759        161.1699527862563        161.16956923877044       161.16919238829644       161.16882212082572       161.16845832432114       161.16810088850227       161.16774970499918       161.16740466714185       161.16706567011158       161.16673261073694       161.1664053876385        161.1660839010321        161.16576805286883       161.16545774664536       161.16515288753806       161.16485338222014       161.1645591389915        161.16427006760188       161.1639860793757        161.1637070870411        161.16343300485005       161.16316374841375       161.16289923482077       161.1626393824738        161.16238411120634       161.16213334212418       161.16188699771743       161.16164500170953       161.16140727916223       161.16117375633166       161.16094436077006       161.16071902118543       161.16049766754023       161.1602802309154        161.16006664360611       161.1598568389896        161.1596507516192        161.15944831709552       161.1592494721568        161.15905415455478       161.1588623031422        161.1586738577532        161.1584887592865        161.15830694959138       161.1581283715464        161.15795296894981       161.1577806865966        161.15761147017045       161.15744526631985       161.15728202255443       161.1571216873163        161.15696420988073       161.15680954042466       161.15665762993095       161.15650843025568       161.15636189403472       161.15621797474796       161.1560766266293        161.1559378047297        161.15580146482972       161.15566756349978       161.15553605801588       161.15540690641782       161.15528006742795       161.15515550050807       161.1550331657792        161.15491302407824       161.1547950368802        161.1546791663511        161.15456537527498       161.1544536271036        161.1543438858857        161.154236116317         161.1541302836701        161.1540263538429        161.15392429329145       161.15382406907614       161.15372564879718       161.15362900063917       161.15353409330876       161.15344089607757       161.1533493787219        161.15325951156393       161.15317126541368       161.15308461160942       161.15299952196057       161.15291596878728       161.15283392486597       161.1527533634665        161.15267425830007       161.15259658355362       161.15252031384088       161.15244542423645       161.15237189022673       161.15229968774364       161.15222879311736       161.152159183108         161.15209083486138       161.1520237259391        161.15195783427436       161.1518931382037        161.1518296164219        161.15176724801324       161.15170601240874       161.1516458894153        161.1515868591756        161.1515289021951        161.15147199930416       161.15141613168328       161.15136128082662       161.15130742856672       161.15125455703935       161.1512026487072        161.15115168632602       161.151101652968         161.15105253198846       161.15100430704746       161.15095696207888       161.15091048131126       161.15086484923728       161.150820050635         161.1507760705372        161.15073289425214       161.1506905073346        161.15064889560523       161.15060804512268       161.15056794220277       161.15052857339117       161.15048992548185       161.15045198549078       161.15041474067365       161.1503781785005        161.15034228667326       161.15030705310068       161.15027246591546       161.15023851345043       161.15020518425445       161.15017246706935       161.1501403508454        161.1501088247192        161.15007787802944       161.15004750029524       161.1500176812296        161.14998841071971       161.14995967884053       161.14993147583556       161.14990379212924       161.14987661830875       161.14984994513546       161.14982376352796       161.1497980645738        161.14977283951217       161.1497480797448        161.14972377682008       161.1496999224439        161.14967650846313       161.14965352687676       161.14963096981992       161.1496088295748        161.14958709855492       161.1495657693153        161.14954483453806       161.14952428704268       161.14950411977054       161.14948432579487       161.14946489830754       161.14944583062828       161.14942711619048       161.14940874855122       161.14939072137685       161.149373028454         161.14935566367438       161.14933862104476       161.14932189467444       161.1493054787836        161.14928936769118       161.14927355582358       161.1492580377018        161.1492428079507        161.14922786128707       161.14921319252738       161.14919879657725       161.14918466843804       161.14917080319674       161.1491571960338        161.14914384221234       161.14913073708453       161.14911787608307       161.14910525472592       161.14909286860936       161.1490807134122        161.14906878488748       161.14905707886922       161.14904559126322       161.14903431805286       161.14902325529044       161.1490123991034        161.14900174568604       161.14899129130504       161.14898103229112       161.14897096504487       161.1489610860293        161.14895139177415       161.14894187886964       161.1489325439705        161.1489233837893        161.14891439510149       161.14890557473777       161.14889691958973       161.14888842660218       161.14888009277936       161.14887191517712       161.14886389090665       161.14885601713004       161.14884829106265       161.1488407099689        161.14883327116536       161.14882597201512       161.14881880993158       161.14881178237303       161.14880488684676       161.14879812090265       161.14879148213814       161.14878496819225       161.14877857674946       161.1487723055345        161.14876615231572       161.14876011490006       161.14875419113707       161.1487483789133        161.14874267615573       161.14873708082797       161.14873159093227       161.14872620450612       161.14872091962465       161.14871573439638       161.14871064696612       161.14870565551126       161.14870075824444       161.1486959534095        161.1486912392841        161.14868661417586       161.14868207642516       161.14867762440122       161.14867325650485       161.14866897116488       161.14866476684054       161.14866064201857       161.14865659521396       161.14865262496852       161.14864872985117       161.14864490845673       161.14864115940694       161.14863748134854       161.14863387295344       161.148630332917         161.14862685996005       161.1486234528258        161.1486201102821        161.14861683111803       161.14861361414637       161.14861045820052       161.14860736213683       161.1486043248319        161.14860134518392       161.14859842211095       161.14859555455098       161.1485927414612        161.1485899818192        161.14858727462033       161.1485846188802        161.14858201363117       161.14857945792468       161.14857695082867       161.14857449142937       161.14857207882895       161.1485697121473        161.14856739052027       161.14856511309972       161.14856287905295       161.1485606875635        161.14855853782964       161.14855642906474       161.14855436049618       161.14855233136635       161.14855034093105       161.14854838846114       161.14854647323995       161.14854459456464       161.14854275174537       161.14854094410543       161.1485391709799        161.14853743171722       161.14853572567708       161.14853405223212       161.14853241076577       161.1485308006736        161.14852922136194       161.1485276722492        161.1485261527638        161.14852466234535       161.1485232004434        161.14852176651823       161.14852036004004       161.14851898048883       161.14851762735464       161.1485163001369        161.14851499834447       161.14851372149522       161.14851246911613       161.1485112407425        161.14851003591872       161.14850885419867       161.14850769514385       161.14850655832396       161.1485054433165        161.14850434970734       161.1485032770897        161.14850222506465       161.14850119324063       161.14850018123386       161.1484991886675        161.14849821517186       161.14849726038412       161.14849632394856       161.14849540551606       161.1484945047434        161.1484936212951        161.14849275484053       161.148491905056         161.14849107162416       161.1484902542334        161.14848945257816       161.14848866635842       161.1484878952798        161.14848713905346       161.14848639739603       161.14848567002974       161.1484849566819        161.14848425708476       161.1484835709756        161.1484828980972        161.14848223819715       161.14848159102687       161.14848095634315       161.1484803339069        161.14847972348443       161.1484791248465        161.14847853776746       161.1484779620263        161.1484773974059        161.1484768436932        161.14847630067953       161.14847576815973       161.14847524593318       161.1484747338024        161.14847423157443       161.1484737390597        161.14847325607212       161.148472782429         161.14847231795122       161.14847186246283       161.1484714157914        161.1484709777684        161.14847054822755       161.14847012700645       161.14846971394533       161.1484693088869        161.14846891167767       161.14846852216664       161.1484681402061        161.14846776565065       161.1484673983588        161.148467038191         161.1484666850099        161.148466338681         161.14846599907312       161.14846566605655       161.1484653395043        161.14846501929205       161.14846470529784       161.14846439740268       161.14846409548866       161.14846379944063       161.14846350914553       161.14846322449236       161.14846294537287       161.1484626716801        161.148462403309         161.14846214015714       161.14846188212437       161.14846162911158       161.14846138102214       161.14846113776085       161.1484608992347        161.1484606653525        161.1484604360247        161.1484602111631        161.14845999068135       161.1484597744944        161.14845956251952       161.14845935467505       161.14845915088156       161.14845895106055       161.14845875513552       161.14845856303077       161.14845837467266       161.1484581899888        161.1484580089077        161.14845783136025       161.14845765727802       161.14845748659383       161.14845731924203       161.14845715515781       161.1484569942777        161.14845683653968       161.14845668188318       161.14845653024824       161.1484563815762        161.14845623580953       161.14845609289205       161.14845595276856       161.14845581538486       161.1484556806879        161.14845554862563       161.14845541914752       161.14845529220278       161.14845516774238       161.14845504571807       161.14845492608296       161.1484548087908        161.1484546937953        161.14845458105196       161.14845447051616       161.14845436214546       161.14845425589775       161.14845415173193       161.1484540496076        161.1484539494856        161.14845385132682       161.14845375509276       161.14845366074613       161.14845356824995       161.14845347756827       161.1484533886658        161.14845330150777       161.14845321606015       161.14845313228966       161.1484530501634        161.14845296964947       161.14845289071656       161.14845281333433       161.14845273747235       161.14845266310095       161.14845259019074       161.1484525187131        161.14845244864014       161.14845237994427       161.1484523125988        161.1484522465776        161.14845218185476       161.14845211840526       161.148452056204         161.1484519952265        161.14845193544897       161.14845187684756       161.14845181939955       161.14845176308222       161.1484517078734        161.14845165375172       161.14845160069578       161.1484515486844        161.14845149769747       161.14845144771465       161.1484513987167        161.14845135068407       161.14845130359834       161.14845125744128       161.1484512121944        161.14845116783954       161.14845112435935       161.14845108173662       161.1484510399546        161.14845099899694       161.14845095884755       161.14845091949067       161.14845088091067       161.1484508430921        161.1484508060201        161.1484507696802        161.14845073405817       161.14845069913986       161.1484506649113        161.14845063135888       161.14845059846934       161.1484505662295        161.1484505346269        161.14845050364852       161.14845047328234       161.1484504435167        161.1484504143398        161.14845038574012       161.1484503577063        161.14845033022704       161.14845030329118       161.14845027688835       161.14845025100814       161.14845022564026       161.14845020077448       161.14845017640098       161.14845015251024       161.14845012909294       161.14845010613942       161.14845008364043       161.14845006158725       161.1484500399709        161.14845001878294       161.14844999801488       161.14844997765871       161.1484499577062        161.1484499381498        161.1484499189814        161.14844990019313       161.14844988177728       161.14844986372677       161.14844984603437       161.148449828693         161.14844981169549       161.1484497950353        161.14844977870575       161.14844976270044       161.1484497470128        161.14844973163633       161.14844971656484       161.14844970179252       161.14844968731344       161.14844967312212       161.1484496592129        161.14844964558006       161.14844963221785       161.14844961912138       161.1484496062853        161.14844959370456       161.14844958137382       161.14844956928815       161.14844955744277       161.14844954583302       161.14844953445422       161.14844952330168       161.14844951237117       161.14844950165818       161.14844949115866       161.14844948086804       161.1484494707822        161.14844946089724       161.1484494512095        161.14844944171477       161.14844943240905       161.14844942328838       161.14844941434916       161.14844940558766       161.1484493970006        161.14844938858474       161.14844938033696       161.14844937225382       161.14844936433167       161.14844935656748       161.148449348958         161.1484493415005        161.14844933419235       161.14844932703005       161.148449320011         161.14844931313172       161.14844930638978       161.14844929978258       161.1484492933077        161.14844928696215       161.14844928074385       161.1484492746498        161.14844926867778       161.14844926282487       161.14844925708906       161.14844925146778       161.14844924595866       161.14844924055973       161.14844923526874       161.14844923008366       161.14844922500217       161.14844922002231       161.14844921514188       161.1484492103591        161.1484492056713        161.14844920107694       161.14844919657412       161.14844919216148       161.14844918783675       161.1484491835986        161.14844917944487       161.14844917537414       161.14844917138558       161.14844916747714       161.14844916364703       161.14844915989377       161.14844915621538       161.1484491526105        161.1484491490775        161.14844914561485       161.14844914222138       161.14844913889553       161.14844913563658       161.14844913244295       161.1484491293137        161.14844912624707       161.148449123242         161.14844912029722       161.1484491174114        161.14844911458334       161.1484491118118        161.1484491090958        161.14844910643365       161.14844910382462       161.148449101268         161.14844909876282       161.1484490963081        161.1484490939027        161.1484490915452        161.14844908923524       161.14844908697108       161.14844908475223       161.1484490825778        161.1484490804472        161.14844907835987       161.14844907631482       161.1484490743112        161.14844907234792       161.14844907042396       161.14844906853858       161.14844906669103       161.1484490648807        161.14844906310688       161.1484490613686        161.14844905966558       161.14844905799688       161.14844905636153       161.14844905475871       161.1484490531878        161.14844905164847       161.1484490501402        161.14844904866203       161.14844904721357       161.14844904579405       161.14844904440307       161.14844904304022       161.14844904170405       161.14844904039464       161.14844903911145       161.14844903785414       161.14844903662248       161.14844903541578       161.14844903423364       161.14844903307537       161.14844903194106       161.14844903082974       161.14844902974158       161.14844902867526       161.14844902763042       161.14844902660664       161.1484490256036        161.14844902462096       161.1484490236586        161.1484490227157        161.14844902179217       161.14844902088728       161.14844902000138       161.14844901913372       161.1484490182839        161.14844901745138       161.148449016636         161.1484490158371        161.14844901505413       161.14844901428714       161.14844901353555       161.14844901279926       161.14844901207735       161.1484490113701        161.14844901067718       161.14844900999822       161.14844900933278       161.1484490086803        161.14844900804061       161.14844900741338       161.1484490067988        161.14844900619659       161.14844900560664       161.1484490050289        161.14844900446334       161.14844900390912       161.14844900336612       161.1484490028339        161.14844900231233       161.14844900180128       161.14844900130075       161.14844900081          161.148449000329         161.14844899985772       161.14844899939573       161.14844899894322       161.1484489985003        161.14844899806624       161.1484489976408        161.14844899722382       161.14844899681484       161.14844899641406       161.1484489960214        161.14844899563653       161.14844899525923       161.14844899488932       161.14844899452706       161.1484489941718        161.1484489938237        161.14844899348245       161.14844899314866       161.14844899282122       161.14844899250008       161.14844899218488       161.14844899187608       161.14844899157333       161.14844899127706       161.14844899098688       161.14844899070295       161.1484489904249        161.14844899015213       161.14844898988494       161.14844898962315       161.1484489893667        161.14844898911562       161.14844898886955       161.14844898862864       161.14844898839274       161.14844898816173       161.14844898793544       161.14844898771364       161.1484489874964        161.1484489872839        161.14844898707588       161.14844898687292       161.14844898667434       161.14844898648013       161.14844898629008       161.14844898610392       161.14844898592185       161.14844898574356       161.14844898556885       161.1484489853981        161.14844898523071       161.1484489850669        161.14844898490662       161.14844898475022       161.14844898459714       161.1484489844474        161.1484489843008        161.1484489841573        161.14844898401705       161.14844898387955       161.1484489837448        161.14844898361244       161.1484489834824        161.14844898335508       161.1484489832305        161.14844898310835       161.1484489829889        161.14844898287205       161.1484489827577        161.14844898264587       161.14844898253645       161.1484489824297        161.1484489823252        161.1484489822231        161.14844898212314       161.14844898202503       161.1484489819288        161.1484489818346        161.1484489817424        161.14844898165214       161.14844898156426       161.14844898147874       161.1484489813953        161.14844898131403       161.14844898123485       161.14844898115769       161.14844898108245       161.1484489810098        161.14844898093898       161.1484489808698        161.1484489808019        161.14844898073497       161.14844898066934       161.14844898060426       161.14844898054082       161.14844898047852       161.1484489804176        161.14844898035756       161.14844898029853       161.14844898024018       161.1484489801832        161.14844898012726       161.14844898007232       161.1484489800184        161.14844897996508       161.14844897991256       161.14844897986112       161.14844897981072       161.1484489797614        161.14844897971307       161.14844897966546       161.1484489796186        161.14844897957263       161.14844897952744       161.1484489794832        161.14844897943985       161.14844897939741       161.1484489793559        161.14844897931488       161.14844897927406       161.14844897923368       161.14844897919374       161.1484489791547        161.14844897911624       161.14844897907847       161.14844897904135       161.1484489790045        161.14844897896842       161.14844897893283       161.14844897889756       161.14844897886294       161.14844897882787       161.14844897879328       161.14844897875946       161.14844897872618       161.14844897869398       161.14844897866266       161.14844897863244       161.14844897860283       161.14844897857415       161.14844897854604       161.14844897851822       161.14844897849096       161.14844897846407       161.1484489784375        161.14844897841184       161.14844897838628       161.14844897836184       161.1484489783376        161.14844897831372       161.14844897829025       161.14844897826768       161.1484489782456        161.14844897822434       161.14844897820316       161.14844897818287       161.14844897816317       161.14844897814413       161.1484489781256        161.14844897810744       161.1484489780898        161.14844897807274       161.14844897805582       161.14844897803977       161.1484489780241        161.14844897800936       161.1484489779949        161.14844897798116       161.1484489779679        161.14844897795518       161.14844897794262       161.1484489779304        161.14844897791835       161.14844897790658       161.14844897789513       161.14844897788387       161.14844897787236       161.1484489778609        161.14844897784914       161.14844897783732       161.14844897782555       161.1484489778141        161.14844897780284       161.14844897779125       161.14844897777957       161.14844897776803       161.14844897775671       161.14844897774572       161.14844897773477       161.14844897772417       161.1484489777136        161.14844897770342       161.14844897769336       161.14844897768353       161.1484489776741        161.14844897766483       161.14844897765548       161.14844897764615       161.1484489776375        161.14844897762904       161.14844897762092       161.1484489776133        161.1484489776057        161.14844897759843       161.1484489775912        161.14844897758434       161.14844897757754       161.14844897757092       161.1484489775645        161.14844897755796       161.14844897755154       161.1484489775454        161.1484489775395        161.1484489775334        161.14844897752735       161.14844897752076       161.14844897751422       161.14844897750777       161.14844897750106       161.14844897749455       161.14844897748833       161.1484489774828        161.14844897747733       161.1484489774721        161.14844897746684       161.14844897746192       161.14844897745743       161.14844897745357       161.1484489774501        161.1484489774475        161.14844897744496       161.14844897744294       161.1484489774411        161.1484489774394        161.14844897743802       161.14844897743657       161.14844897743515       161.1484489774338        161.14844897743257       161.14844897743117       161.1484489774298        161.14844897742861       161.14844897742748       161.148448977426         161.14844897742452       161.14844897742364       161.14844897742307       161.14844897742285       161.14844897742253       161.14844897742202       161.1484489774215        161.14844897742142       161.14844897742117       161.14844897742088       161.1484489774206        161.14844897742046       161.1484489774202        161.1484489774198        161.1484489774194        161.14844897741946       161.14844897741978       161.1484489774201        161.1484489774202        161.14844897741986       161.14844897741946       161.14844897741875       161.14844897741793       161.14844897741713       161.14844897741634       161.14844897741574       161.14844897741523       161.14844897741526       161.14844897741523       161.14844897741546       161.14844897741568       161.1484489774163        161.1484489774171        161.14844897741784       161.14844897741852       161.1484489774191        161.14844897741975       161.14844897742054       161.14844897742154       161.14844897742236       161.14844897742333       161.14844897742427       161.14844897742495       161.14844897742591       161.1484489774269        161.14844897742793       161.1484489774292        161.14844897743063       161.14844897743205       161.14844897743276       161.1484489774332        161.14844897743333       161.1484489774335        161.14844897743382       161.14844897743393       161.14844897743407       161.14844897743384       161.14844897743356       161.1484489774333        161.14844897743305       161.14844897743274       161.14844897743268       161.14844897743282       161.14844897743353       161.14844897743416       161.14844897743484       161.14844897743566       161.14844897743663       161.1484489774381        161.14844897743933       161.14844897744072       161.14844897744194       161.14844897744283       161.14844897744325       161.1484489774433        161.14844897744297       161.1484489774427        161.1484489774427        161.14844897744283       161.1484489774428        161.1484489774429        161.14844897744297       161.14844897744297       161.14844897744277       161.14844897744234       161.148448977442         161.1484489774416        161.1484489774416        161.14844897744163       161.14844897744206       161.14844897744263       161.14844897744314       161.14844897744373       161.14844897744425       161.14844897744476       161.14844897744578       161.14844897744734       161.1484489774487        161.1484489774499        161.14844897745138       161.14844897745272       161.14844897745377       161.1484489774549        161.14844897745638       161.14844897745792       161.14844897745988       161.1484489774621        161.14844897746465       161.1484489774673        161.1484489774701        161.148448977473         161.14844897747565       161.14844897747813       161.14844897748034       161.14844897748281       161.14844897748523       161.14844897748782       161.14844897749046       161.14844897749313       161.14844897749575       161.14844897749825       161.14844897750052       161.14844897750257       161.14844897750407       161.14844897750575       161.14844897750748       161.14844897750925       161.14844897751095       161.14844897751271       161.14844897751445       161.148448977516         161.1484489775176        161.1484489775191        161.14844897752045       161.1484489775217        161.1484489775229        161.14844897752434       161.14844897752582       161.14844897752727       161.1484489775289        161.1484489775305        161.14844897753247       161.1484489775344        161.14844897753662       161.1484489775385        161.1484489775402        161.14844897754185       161.1484489775432        161.14844897754446       161.14844897754568       161.14844897754688       161.14844897754787       161.14844897754904       161.1484489775505        161.1484489775519        161.1484489775536        161.1484489775552        161.14844897755665       161.1484489775577        161.14844897755933       161.148448977561         161.14844897756234       161.1484489775633        161.14844897756407       161.1484489775648        161.14844897756564       161.14844897756646       161.14844897756717       161.14844897756754       161.14844897756743       161.14844897756734       161.14844897756683       161.14844897756583       161.14844897756495       161.14844897756376       161.1484489775629        161.14844897756217       161.14844897756151       161.14844897756072       161.14844897755972       161.14844897755856       161.14844897755734       161.14844897755597       161.14844897755464       161.14844897755322       161.14844897755168       161.14844897755023       161.14844897754875       161.14844897754736       161.1484489775458        161.14844897754412       161.14844897754233       161.14844897754034       161.14844897753835       161.1484489775362        161.14844897753375       161.14844897753102       161.1484489775283        161.14844897752548       161.14844897752317       161.14844897752081       161.1484489775185        161.14844897751627       161.14844897751462       161.14844897751337       161.14844897751226       161.14844897751126       161.1484489775104        161.14844897750945       161.14844897750845       161.1484489775078        161.14844897750768       161.14844897750734       161.14844897750788       161.14844897750854       161.1484489775092        161.1484489775099        161.14844897751044       161.14844897751104       161.14844897751152       161.14844897751217       161.1484489775124        161.14844897751226       161.14844897751178       161.14844897751124       161.14844897751107       161.1484489775112        161.14844897751135       161.14844897751155       161.1484489775117        161.14844897751172       161.14844897751172       161.14844897751175       161.14844897751195       161.14844897751203       161.14844897751195       161.1484489775116        161.14844897751132       161.14844897751092       161.14844897751044       161.14844897751          161.14844897751001       161.14844897750996       161.14844897750982       161.14844897750928       161.1484489775081        161.14844897750706       161.14844897750572       161.14844897750436       161.14844897750297       161.14844897750163       161.14844897750038       161.14844897749924       161.148448977498         161.14844897749686       161.1484489774956        161.14844897749433       161.14844897749276       161.14844897749086       161.14844897748907       161.1484489774873        161.14844897748569       161.14844897748435       161.1484489774832        161.14844897748182       161.14844897748063       161.1484489774797        161.148448977479         161.14844897747827       161.14844897747741       161.14844897747622       161.14844897747503       161.14844897747386       161.14844897747287       161.14844897747167       161.14844897746983       161.14844897746738       161.14844897746465       161.14844897746192       161.14844897745942       161.14844897745698       161.1484489774547        161.1484489774524        161.14844897745033       161.14844897744823       161.14844897744655       161.14844897744499       161.14844897744334       161.14844897744163       161.14844897743993       161.14844897743816       161.1484489774361        161.14844897743416       161.14844897743188       161.1484489774296        161.14844897742725       161.14844897742498       161.14844897742253       161.14844897742003       161.14844897741727       161.14844897741463       161.14844897741165       161.1484489774085        161.1484489774055        161.14844897740255       161.14844897739945       161.1484489773962        161.14844897739292       161.1484489773897        161.1484489773867        161.14844897738368       161.1484489773806        161.14844897737714       161.14844897737336       161.14844897736916       161.14844897736475       161.1484489773608        161.14844897735708       161.14844897735304       161.14844897734886       161.1484489773446        161.14844897734065       161.14844897733664       161.1484489773327        161.14844897732877       161.14844897732507       161.14844897732164       161.14844897731834       161.1484489773151        161.14844897731192       161.14844897730882       161.14844897730558       161.14844897730208       161.1484489772989        161.14844897729535       161.14844897729134       161.14844897728727       161.14844897728346       161.1484489772798        161.14844897727673       161.1484489772736        161.1484489772706        161.14844897726752       161.1484489772648        161.14844897726192       161.1484489772586        161.148448977255         161.14844897725126       161.1484489772475        161.1484489772435        161.14844897723933       161.14844897723555       161.14844897723182       161.1484489772285        161.14844897722512       161.14844897722185       161.14844897721858       161.14844897721562       161.14844897721287       161.14844897721          161.14844897720693       161.1484489772038        161.14844897720053       161.14844897719715       161.14844897719394       161.14844897719078       161.1484489771878        161.14844897718447       161.148448977181         161.1484489771776        161.1484489771745        161.1484489771713        161.14844897716796       161.14844897716463       161.14844897716148       161.14844897715867       161.1484489771562        161.14844897715426       161.14844897715273       161.14844897715156       161.14844897715037       161.1484489771491        161.14844897714784       161.1484489771468        161.14844897714607       161.14844897714616       161.14844897714636       161.14844897714667       161.14844897714698       161.1484489771472        161.14844897714732       161.1484489771474        161.14844897714732       161.14844897714738       161.14844897714724       161.14844897714778       161.14844897714852       161.14844897714957       161.1484489771506        161.14844897715196       161.14844897715332       161.14844897715503       161.14844897715673       161.14844897715827       161.14844897715932       161.14844897716026       161.1484489771614        161.14844897716216       161.14844897716281       161.14844897716273       161.14844897716245       161.14844897716165       161.14844897716085       161.14844897715986       161.1484489771587        161.14844897715759       161.1484489771569        161.14844897715707       161.1484489771574        161.14844897715804       161.14844897715844       161.14844897715938       161.14844897716048       161.14844897716256       161.14844897716506       161.1484489771681        161.14844897717126       161.14844897717472       161.14844897717833       161.1484489771823        161.14844897718632       161.14844897719067       161.14844897719493       161.14844897719928       161.14844897720351       161.14844897720783       161.14844897721227       161.14844897721684       161.1484489772214        161.1484489772259        161.1484489772304        161.1484489772346        161.14844897723887       161.14844897724328       161.14844897724768       161.1484489772521        161.1484489772561        161.14844897725956       161.1484489772625        161.14844897726553       161.14844897726857       161.14844897727178       161.14844897727528       161.148448977279         161.14844897728298       161.14844897728707       161.1484489772911        161.14844897729492       161.14844897729873       161.1484489773024        161.14844897730597       161.14844897730947       161.14844897731297       161.14844897731686       161.148448977321         161.14844897732561       161.14844897733028       161.14844897733502       161.14844897733977       161.1484489773445        161.14844897734952       161.14844897735435       161.1484489773592        161.14844897736387       161.14844897736842       161.14844897737265       161.1484489773769        161.14844897738095       161.14844897738527       161.1484489773896        161.14844897739377       161.1484489773981        161.1484489774026        161.1484489774078        161.1484489774132        161.1484489774188        161.14844897742472       161.14844897743063       161.14844897743654       161.14844897744268       161.14844897744865       161.14844897745436       161.14844897746016       161.14844897746573       161.14844897747116       161.1484489774769        161.14844897748284       161.14844897748858       161.14844897749418       161.14844897749958       161.14844897750515       161.14844897751058       161.14844897751618       161.1484489775219        161.1484489775274        161.14844897753304       161.14844897753872       161.1484489775447        161.14844897755097       161.14844897755742       161.14844897756376       161.1484489775703        161.14844897757695       161.14844897758314       161.14844897758908       161.14844897759474       161.1484489776004        161.14844897760625       161.14844897761208       161.1484489776179        161.1484489776236        161.14844897762882       161.14844897763388       161.1484489776383        161.1484489776426        161.14844897764655       161.14844897765047       161.14844897765434       161.14844897765838       161.14844897766295       161.14844897766767       161.148448977673         161.14844897767887       161.1484489776848        161.14844897769095       161.14844897769726       161.14844897770368       161.1484489777104        161.14844897771724       161.14844897772505       161.14844897773338       161.14844897774196       161.14844897775063       161.14844897775964       161.14844897776885       161.1484489777784        161.1484489777882        161.14844897779798       161.14844897780762       161.14844897781705       161.148448977827         161.1484489778372        161.1484489778477        161.14844897785812       161.14844897786915       161.1484489778805        161.14844897789237       161.14844897790465       161.1484489779171        161.14844897793          161.1484489779431        161.14844897795692       161.1484489779711        161.14844897798602       161.1484489780011        161.14844897801697       161.14844897803323       161.14844897804977       161.14844897806682       161.14844897808436       161.14844897810252       161.14844897812128       161.14844897814075       161.14844897816053       161.14844897818094       161.1484489782016        161.14844897822277       161.14844897824455       161.14844897826683       161.1484489782899        161.14844897831347       161.14844897833797       161.1484489783636        161.14844897838995       161.14844897841675       161.1484489784443        161.14844897847257       161.14844897850207       161.1484489785322        161.14844897856298       161.1484489785945        161.1484489786266        161.14844897865942       161.1484489786934        161.14844897872806       161.14844897876378       161.14844897879973       161.1484489788364        161.14844897887372       161.1484489789117        161.1484489789503        161.14844897898942       161.14844897902904       161.1484489790693        161.1484489791101        161.14844897915162       161.14844897919394       161.14844897923717       161.14844897928114       161.14844897932628       161.14844897937223       161.14844897941944       161.14844897946767       161.14844897951696       161.14844897956746       161.1484489796191        161.14844897967217       161.14844897972645       161.148448979782         161.14844897983883       161.14844897989698       161.14844897995607       161.14844898001596       161.14844898007735       161.14844898013988       161.14844898020374       161.14844898026863       161.14844898033468       161.14844898040204       161.14844898047104       161.1484489805415        161.14844898061327       161.1484489806863        161.1484489807604        161.148448980836         161.1484489809123        161.1484489809899        161.1484489810689        161.14844898114922       161.14844898123076       161.14844898131386       161.14844898139827       161.14844898148394       161.14844898157148       161.14844898166064       161.14844898175176       161.1484489818448        161.14844898194022       161.1484489820377        161.14844898213664       161.1484489822372        161.14844898233952       161.14844898244402       161.14844898255092       161.14844898265977       161.14844898277082       161.14844898288416       161.14844898299975       161.14844898311756       161.1484489832382        161.148448983361         161.14844898348653       161.1484489836143        161.1484489837445        161.14844898387727       161.1484489840131        161.14844898415183       161.14844898429357       161.1484489844382        161.1484489845858        161.14844898473646       161.14844898489014       161.1484489850469        161.14844898520735       161.1484489853712        161.14844898553898       161.14844898571042       161.14844898588572       161.1484489860649        161.1484489862484        161.14844898643594       161.14844898662747       161.14844898682315       161.14844898702273       161.14844898722635       161.14844898743388       161.1484489876456        161.1484489878622        161.14844898808323       161.148448988309         161.1484489885393        161.14844898877416       161.14844898901384       161.14844898925855       161.14844898950815       161.14844898976287       161.14844899002287       161.14844899028787       161.148448990558         161.14844899083388       161.14844899111597       161.14844899140365       161.1484489916973        161.1484489919969        161.14844899230252       161.1484489926146        161.1484489929333        161.14844899325885       161.1484489935912        161.14844899393063       161.14844899427698       161.14844899463066       161.1484489949917        161.14844899536035       161.14844899573615       161.14844899612          161.14844899651192       161.14844899691187       161.14844899731992       161.1484489977365        161.14844899816163       161.14844899859537       161.14844899903775       161.14844899948932       161.14844899995026       161.1484490004206        161.14844900090074       161.148449001391         161.14844900189172       161.14844900240269       161.14844900292434       161.14844900345634       161.14844900399896       161.14844900455327       161.1484490051192        161.14844900569668       161.148449006286         161.14844900688777       161.14844900750197       161.14844900812864       161.1484490087682        161.148449009421         161.148449010087         161.14844901076663       161.14844901145992       161.14844901216784       161.14844901288976       161.14844901362594       161.14844901437723       161.1484490151439        161.14844901592676       161.148449016726         161.1484490175416        161.14844901837404       161.14844901922365       161.14844902009068       161.1484490209756        161.14844902187895       161.148449022801         161.1484490237422        161.14844902470287       161.14844902568314       161.14844902668355       161.14844902770452       161.14844902874682       161.1484490298106        161.14844903089627       161.14844903200478       161.14844903313625       161.14844903429133       161.14844903547018       161.1484490366736        161.14844903790188       161.1484490391556        161.148449040435         161.1484490417405        161.14844904307282       161.1484490444329        161.14844904582094       161.14844904723753       161.14844904868315       161.14844905015852       161.14844905166433       161.1484490532009        161.14844905476932       161.14844905637045       161.14844905800436       161.1484490596719        161.1484490613734        161.14844906310992       161.14844906488221       161.14844906669146       161.14844906853804       161.1484490704228        161.1484490723463        161.1484490743093        161.14844907631257       161.14844907835698       161.14844908044324       161.1484490825724        161.14844908474538       161.14844908696355       161.1484490892271        161.1484490915374        161.14844909389492       161.14844909630065       161.14844909875524       161.14844910125993       161.148449103816         161.14844910642492       161.14844910908752       161.14844911180464       161.14844911457706       161.1484491174063        161.14844912029346       161.14844912323977       161.14844912624645       161.14844912931468       161.1484491324456        161.14844913564062       161.14844913890113       161.14844914222837       161.1484491456236        161.14844914908807       161.14844915262321       161.1484491562307        161.14844915991196       161.14844916366835       161.14844916750116       161.14844917141227       161.14844917540324       161.14844917947605       161.14844918363147       161.14844918787162       161.14844919219811       161.14844919661303       161.14844920111793       161.14844920571474       161.14844921040546       161.14844921519196       161.14844922007615       161.14844922505978       161.14844923014502       161.14844923533366       161.14844924062783       161.14844924602977       161.14844925154182       161.14844925716625       161.1484492629054        161.14844926876114       161.14844927473624       161.14844928083338       161.14844928705483       161.148449293403         161.1484492998804        161.14844930648977       161.14844931323356       161.1484493201141        161.14844932713464       161.1484493342978        161.14844934160658       161.14844934906418       161.14844935667347       161.14844936443757       161.14844937235972       161.1484493804432        161.14844938869118       161.14844939710702       161.14844940569387       161.1484494144555        161.1484494233953        161.14844943251643       161.14844944182286       161.1484494513182        161.1484494610065        161.14844947089213       161.14844948097823       161.1484494912696        161.14844950176993       161.1484495124841        161.14844952341596       161.14844953456964       161.14844954594983       161.14844955756112       161.1484495694079        161.14844958149496       161.14844959382694       161.14844960640906       161.14844961924635       161.1484496323433        161.14844964570577       161.1484496593386        161.1484496732478        161.14844968743918       161.1484497019179        161.14844971668984       161.14844973176096       161.1484497471371        161.1484497628249        161.14844977883087       161.14844979516107       161.1484498118222        161.14844982882053       161.14844984616306       161.1484498638564        161.14844988190723       161.1484499003227        161.14844991911062       161.14844993827862       161.14844995783457       161.14844997778613       161.14844999814082       161.1484500189069        161.14845004009257       161.14845006170657       161.1484500837574        161.1484501062536        161.14845012920432       161.14845015261872       161.14845017650637       161.1484502008768        161.14845022573948       161.14845025110435       161.14845027698078       161.14845030337975       161.1484503303119        161.14845035778828       161.14845038581961       161.14845041441683       161.14845044359075       161.1484504733535        161.1484505037168        161.14845053469247       161.1484505662928        161.14845059853022       161.14845063141738       161.1484506649672        161.14845069919267       161.14845073410783       161.14845076972622       161.1484508060623        161.14845084313055       161.14845088094572       161.1484509195227        161.1484509588767        161.14845099902348       161.14845103997837       161.14845108175803       161.1484511243788        161.14845116785736       161.14845121221077       161.14845125745626       161.14845130361175       161.14845135069595       161.148451398727         161.14845144772377       161.14845149770548       161.14845154869204       161.1484516007035        161.14845165376028       161.14845170788286       161.14845176309242       161.14845181941072       161.1484518768599        161.14845193546262       161.14845199524143       161.14845205622          161.1484521184218        161.14845218187165       161.14845224659427       161.14845231261506       161.14845237995962       161.1484524486544        161.1484525187265        161.1484525902034        161.14845266311286       161.14845273748364       161.14845281334522       161.14845289072704       161.14845296965942       161.1484530501727        161.1484531322989        161.14845321606967       161.14845330151763       161.14845338867622       161.14845347757952       161.14845356826189       161.14845366075883       161.14845375510623       161.1484538513407        161.14845394949973       161.14845404962227       161.14845415174653       161.14845425591244       161.14845436216          161.1484544705318        161.148454581069         161.1484546938145        161.14845480881186       161.14845492610573       161.14845504574168       161.14845516776637       161.148455292227         161.1484554191716        161.1484555486496        161.14845568071092       161.148455815407         161.14845595278976       161.14845609291228       161.14845623582897       161.14845638159517       161.14845653026728       161.1484566819025        161.14845683655975       161.14845699429856       161.1484571551798        161.14845731926522       161.1484574866182        161.14845765730342       161.1484578313872        161.1484580089363        161.14845819001943       161.14845837470563       161.14845856306584       161.14845875517238       161.1484589510999        161.1484591509237        161.14845935472016       161.1484595625677        161.14845977454567       161.14845999073603       161.14846021122145       161.14846043608682       161.14846066541836       161.1484608993043        161.14846113783375       161.14846138109837       161.1484616291913        161.1484618822076        161.14846214024425       161.14846240339975       161.14846267177452       161.1484629454711        161.14846322459394       161.14846350925004       161.1484637995477        161.14846409559817       161.14846439751386       161.1484647054102        161.14846501940457       161.14846533961702       161.14846566616959       161.14846599918684       161.14846633879534       161.14846668512448       161.14846703830557       161.14846739847331       161.14846776576505       161.1484681403203        161.14846852228183       161.14846891179388       161.14846930900433       161.14846971406428       161.14847012712735       161.14847054835005       161.1484709778921        161.1484714159161        161.14847186258822       161.14847231807767       161.14847278255655       161.14847325620093       161.14847373918997       161.14847423170633       161.14847473393598       161.14847524606827       161.14847576829706       161.14847630081928       161.1484768438359        161.14847739755157       161.1484779621749        161.14847853791906       161.14847912500088       161.14847972364146       161.14848033406545       161.14848095650285       161.1484815911878        161.14848223835943       161.14848289826128       161.14848357114113       161.14848425725134       161.14848495684956       161.14848567019828       161.14848639756536       161.14848713922353       161.14848789545084       161.14848866653028       161.14848945275097       161.14849025440677       161.1484910717978        161.14849190522983       161.1484927550147        161.1484936214697        161.1484945049187        161.1484954056914        161.1484963241245        161.14849726056025       161.14849821534798       161.14849918884386       161.14850018141064       161.14850119341736       161.14850222524117       161.14850327726597       161.14850434988332       161.14850544349198       161.14850655849875       161.14850769531733       161.14850885437048       161.14851003608794       161.1485112409088        161.1485124692794        161.14851372165606       161.14851499850224       161.14851630029122       161.14851762750445       161.14851898063364       161.14852036017922       161.14852176665178       161.14852320057133       161.14852466246782       161.14852615288166       161.14852767236263       161.1485292214712        161.14853080077873       161.14853241086686       161.14853405232955       161.14853572577113       161.14853743180794       161.14853917106765       161.14854094419047       161.14854275182824       161.14854459464516       161.14854647331796       161.1485483885367        161.1485503410042        161.14855233143706       161.14855436056436       161.1485564291303        161.14855853789226       161.14856068762268       161.14856287910825       161.148565113151         161.14856739056734       161.14856971219032       161.14857207886791       161.14857449146461       161.14857695086096       161.1485794579542        161.14858201365786       161.14858461890375       161.148587274641         161.14858998183738       161.14859274147707       161.14859555456502       161.1485984221233        161.1486013451949        161.14860432484124       161.14860736214473       161.14861045820794       161.14861361415421       161.1486168311272        161.14862011029263       161.14862345283788       161.1486268599734        161.1486303329318        161.1486338729695        161.1486374813659        161.1486411594254        161.14864490847583       161.1486487298707        161.14865262498847       161.1486565952344        161.14866064203932       161.14866476686208       161.14866897118713       161.14867325652816       161.1486776244258        161.14868207645128       161.14868661420397       161.14869123931436       161.1486959534424        161.14870075828006       161.1487056555495        161.14871064700694       161.14871573443935       161.14872091966964       161.14872620455287       161.14873159098067       161.1487370808778        161.14874267620706       161.14874837896602       161.1487541911912        161.1487601149556        161.1487661523725        161.1487723055928        161.1487785768088        161.14878496825256       161.14879148219936       161.14879812096513       161.1488048869109        161.14881178243945       161.1488188100002        161.14882597208657       161.14883327123957       161.14884071004602       161.14884829114294       161.14885601721377       161.14886389099385       161.14887191526796       161.14888009287412       161.1488884267009        161.14889691969233       161.14890557484495       161.14891439521276       161.14892338390484       161.1489325440902        161.1489418789939        161.14895139190295       161.14896108616287       161.14897096518348       161.1489810324347        161.14899129145368       161.14900174583946       161.1490123992614        161.14902325545373       161.14903431822202       161.1490455914387        161.14905707905115       161.14906878507597       161.14908071360762       161.14909286881186       161.14910525493545       161.1491178762989        161.14913073730642       161.1491438424396        161.1491571962661        161.14917080343338       161.14918466867906       161.14919879682276       161.14921319277758       161.14922786154236       161.1492428082111        161.14925803796788       161.14927355609535       161.14928936796886       161.14930547906684       161.14932189496372       161.1493386213402        161.14935566397622       161.14937302876223       161.14939072169145       161.1494087488718        161.1494271165176        161.14944583096204       161.14946489864832       161.14948432614295       161.1495041201265        161.14952428740696       161.1495448349109        161.1495657696966        161.14958709894532       161.14960882997462       161.14963097022925       161.1496535272954        161.14967650889102       161.1496999228814        161.1497237772674        161.14974808020222       161.1497728399804        161.14979806505306       161.14982376401824       161.1498499456368        161.14987661882097       161.14990379265248       161.14993147636915       161.14995967938435       161.14998841127297       161.15001768179258       161.1500475008681        161.15007787861205       161.15010882531135       161.15014035144728       161.1501724676816        161.15020518487745       161.15023851408398       161.15027246655958       161.15030705375563       161.1503422873393        161.1503781791778        161.15041474136228       161.15045198619117       161.15048992619407       161.15052857411558       161.15056794293946       161.1506080458716        161.15064889636665       161.15069050810854       161.1507328950388        161.1507760713363        161.1508200514464        161.15086485006086       161.1509104821469        161.15095696292698       161.1510043079081        161.15105253286143       161.15110165385306       161.15115168722244       161.15120264961539       161.15125455795936       161.15130742949884       161.1513612817705        161.15141613263913       161.15147200027178       161.15152890317455       161.15158686016673       161.15164589041842       161.1517060134241        161.1517672490412        161.15182961746302       161.15189313925782       161.15195783534193       161.1520237270201        161.15209083595653       161.15215918421774       161.15222879424155       161.15229968888292       161.1523718913812        161.1524454254063        161.1525203150262        161.15259658475446       161.15267425951652       161.15275336469912       161.15283392611497       161.1529159700533        161.1529995232447        161.15308461291224       161.15317126673523       161.15325951290401       161.1533493800802        161.15344089745378       161.1535340947027        161.153629002051         161.1537256502275        161.1538240705255        161.1539242947606        161.15402635533232       161.15413028518006       161.15423611784811       161.15434388743864       161.15445362867868       161.1545653768727        161.15467916797215       161.15479503852478       161.15491302574694       161.15503316747325       161.1551555022286        161.1552800691767        161.15540690819537       161.15553605982302       161.15566756533704       161.15580146669785       161.1559378066289        161.15607662855987       161.15621797671034       161.1563618960291        161.15650843228215       161.15665763198984       161.1568095425166        161.15696421200622       161.15712168947582       161.15728202474793       161.15744526854792       161.1576114724332        161.15778068889466       161.15795297128355       161.15812837391567       161.15830695199628       161.15848876172754       161.15867386023046       161.15886230565675       161.15905415710742       161.15924947474852       161.15944831972763       161.15965075429241       161.15985684170494       161.1600666463644        161.16028023371803       161.16049767038788       161.1607190240782        161.1609443637086        161.16117375931665       161.16140728219486       161.16164500479067       161.16188700084808       161.16213334530485       161.16238411443797       161.16263938575685       161.1628992381559        161.16316375180244       161.1634330082927        161.16370709053908       161.16398608293014       161.16427007121325       161.1645591426608        161.16485338594805       161.16515289132565       161.16545775049346       161.16576805677875       161.1660839050047        161.16640539167489       161.1667326148387        161.16706567427994       161.16740467137836       161.16774970930564       161.16810089288055       161.1684583287724        161.16882212535108       161.1691923928972        161.1695692434471        161.1699527910104        161.1703431514091        161.17074044250194       161.17114478401805       161.1715562977902        161.1719751075821        161.17240133932728       161.1728351209529        161.17327658262764       161.17372585657677       161.1741830773394        161.1746483815771        161.17512190833884       161.17560379886436       161.17609419685775       161.1765932482839        161.17710110165038       161.17761790779767       161.1781438201902        161.1786789947003        161.17922358990742       161.17977776687408       161.1803416894578        161.18091552407762       161.181499440036         161.18209360927807       161.18269820672333       161.18331341001755       161.18393939987547       161.184576359824         161.18522447655525       161.18588393966206       161.18655494200243       161.18723767942586       161.18793235115015       161.1886391594783        161.18935831018732       161.1900900122355        161.1908344781632        161.19159192379223       161.1923625686387        161.1931466356014        161.1939443513897        161.1947559461996        161.19558165415626       161.19642171297988       161.19727636444225       161.19814585402153       161.19903043137256       161.19993034997074       161.20084586759737       161.20177724597133       161.20272475125094       161.20368865365305       161.20466922797058       161.20566675317974       161.2066815129729        161.20771379535336       161.20876389318533       161.20983210377537       161.21091872943964       161.21202407707136       161.2131484587276        161.2142921911804        161.21545559652276       161.2166390017059        161.21784273916367       161.21906714633437       161.2203125663053        161.22157934731936       161.2228678434389        161.2241784140366        161.22551142448052       161.2268672456072        161.22824625442982       161.22964883359379       161.2310753721067        161.23252626477642       161.2340019129628        161.23550272399888       161.23702911196511       161.2385814970922        161.24016030655977       161.24176597387955       161.2433989397199        161.2450596512669        161.24674856307482       161.24846613640787       161.25021284011714       161.25198914996005       161.2537955495052        161.2556325294294        161.25750058845043       161.25940023260193       161.2613319761945        161.263296341067         161.26529385757794       161.26732506383183       161.26939050670202       161.27149074103275       161.27362633069157       161.27579784774665       161.27800587355188       161.2802509978975        161.28253382012852       161.28485494826825       161.28721500017036       161.28961460261556       161.29205439249787       161.29453501589197       161.29705712927642       161.2996213985723        161.3022285004016        161.30487912109587       161.30757395799395       161.31031371841814       161.31309912101173       161.3159308946825        161.31880977997972       161.3217365280047        161.32471190183156       161.32773667538135       161.33081163488401       161.3339375777197        161.3371153139236        161.3403456649909        161.3436294654268        161.34696756151328       161.35036081290622       161.35381009136393       161.35731628239066       161.36088028392558       161.36450300803605       161.36818537956557       161.37192833787591       161.3757328354546        161.37959983970782       161.38353033152512       161.38752530712435       161.391585776573         161.3957127656872        161.39990731450632       161.4041704792481        161.40850333073746       161.4129069564179        161.41738245873134       161.4219309571897        161.42655358670459       161.43125149971868       161.4360258644846        161.44087786725677       161.44580871051986       161.45081961524468       161.45591181906073       161.4610865785769        161.46634516750026       161.47168887902254       161.47711902388195       161.48263693281876       161.48824395457788       161.493941458436         161.49973083214178       161.50561348451708       161.511590843335         161.5176643579937        161.523835497332         161.53010575237892       161.53647663410354       161.54294967624375       161.54952643298762       161.55620848188244       161.56299742144637       161.5698948741599        161.57690248400812       161.58402191955298       161.59125487140642       161.59860305538587       161.60606820991225       161.61365209925572       161.6213565108573        161.62918325866295       161.63713418036698       161.64521114083922       161.6534160292867        161.66175076277864       161.67021728332105       161.67881756148086       161.6875535933763        161.69642740439838       161.70544104611446       161.71459660009316       161.7238961747179        161.73334190911467       161.74293596987465       161.75268055508863       161.76257789097514       161.7726302360261        161.78283987753454       161.79320913585462       161.80374036083134       161.81443593617192       161.82529827577676       161.83632982822712       161.84753307301034       161.85891052513009       161.8704647312223        161.88219827429063       161.8941137697111        161.9062138700933        161.91850126117197       161.9309786667993        161.94364884471892       161.95651459169167       161.96957873915105       161.9828441584611        161.99631375645328       162.00999048082372       162.02387731554097       162.03797728638867       162.05229345624562       162.06682893077135       162.0815868535534        162.09657041194424       162.11178283207457       162.1272273848398        162.14290738077477       162.15882617620022       162.17498716795149       162.19139379968436       162.20804955646204       162.22495797121846       162.24212261920087       162.25954712459964       162.27723515483518       162.29519042735805       162.31341670378504       162.3319177968684        162.35069756447274       162.3697599167224        162.38910880981553       162.4087482533534        162.42868230398355       162.44891507291894       162.4694507194078        162.49029345844318       162.5114475540558        162.5329173272159        162.55470714895267       162.57682144844773       162.59926470597352       162.62204146118725       162.64515630588457       162.66861389249672       162.69241892664982       162.71657617587994       162.74109046198967       162.76596666997835       162.791209740201         162.8168246775167        162.84281654323948       162.8691904645124        162.89595162604903       162.92310527973507       162.95065673615457       162.97861137442757       163.00697463351338       163.03575202228387       163.06494911061023       163.0945715396757        163.1246250128247        163.15511530613472       163.18604825902855       163.21742978509218       163.24926586245277       163.28156254485722       163.3143259517972        163.34756227985739       163.38127779258772       163.41547883211996       163.45017180878415       163.48536321300008       163.52105960463066       163.55726762515087       163.5939939867433        163.6312454847431        163.66902898645847       163.70735144391384       163.74621988239045       163.78564141346263       163.82562322325313       163.86617258577675       163.90729685089917       163.94900345799405       163.991299923599         164.03419385539084       164.07769293954163       164.12180495500527       164.16653776057245       164.2118993094794        164.25789763614927       164.30454087113108       164.35183722751876       164.39979501623327       164.44842263210964       164.49772856952777       164.54772140815408       164.598409828936         164.64980259949814       164.70190859049148       164.7547367606461        164.8082961734806        164.86259598200007       164.91764544578206       164.97345391530683       165.03003084941795       165.08738579929468       165.1455284262945        165.20446848553516       165.26421584414538       165.32478046446033       165.3861724226694        165.448401891614         165.51147915985527       165.57541461406498       165.6402187585031        165.70590219701336       165.77247565291543       165.83994995058939       165.9083360357939        165.9776449568313        166.04788788529567       166.11907609682473       166.19122099228323       166.26433407806232       166.33842698774046       166.4135114619275        166.48959937037742       166.56670269138888       166.64483353438712       166.7240041188536        166.80422679739672       166.8855140341963        166.96787842857407       167.05133269295322       167.13588967691436       167.2215623446865        167.3083637996904        167.39630726152933       167.4854060910644        167.57567376688218       167.66712391089257       167.7597702642908        167.8536267136744        167.94870726648855       168.04502607768143       168.14259742461087       168.241435734264         168.34155555759813       168.44297159733378       168.54569868174036       168.64975179300484       168.75514604043877       168.86189668943396       168.97001913410404       169.07952892682894       169.190441750295         169.30277344765273       169.4165399939774        169.53175752701546       169.64844231804915       169.76661080326235       169.88627955399713       170.00746530875122       170.1301849428035        170.25445550086232       170.38029416604624       170.50771829320374       170.6367453772276        170.76739308704157       170.8996792332918        171.03362180297444       171.16923892646204       171.30654891283245       171.44557021621793       171.5863214718359        171.72882146162186       171.8730891510085        172.01914365383837       172.16700426987342       172.31669044898945       172.46822182942114       172.6216182012489        172.77689954538667       172.9340859963126        173.09319788182947       173.25425568508462       173.41728008505726       173.58229191782746       173.74931221786989       173.91836217854075       174.08946319418197       174.26263681979594       174.4379048140059        174.61528909790172       174.79481179884453       174.97649520850464       175.16036182748863       175.34643432259867       175.5347355722633        175.72528862299657       175.9181167356962        176.1132433412467        176.31069208771305       176.51048679505965       176.7126515032772        176.91721042621262       177.12418800060215       177.3336088390211        177.54549777986713       177.7598798393607        177.97678026252888       178.19622447425564       178.41823813124134       178.6428470721097        178.87007737036834       179.09995528354892       179.332507307159         179.56776012290035       179.80574065361265       180.04647601046557       180.28999354901023       180.53632081537938       180.78548560328676       181.03751589930974       181.29243994097135       181.55028616090988       181.81108324612094       182.07486008105607       182.34164580797125       182.61146976895856       182.88436156744902       183.1603510091336        183.4394681645969        183.7217433092008        184.00720698687059       184.29588994878017       184.58782321841616       184.88303802912762       185.18156589032205       185.4834385239402        185.78868793184512       186.09734633109977       186.4094462226854        186.72502032549164       187.04410164636187       187.36672341286797       187.69291914461974       188.0227225848702        188.35616777306026       188.69328897521186       189.03412075783515       189.37869791697463       189.72705555355017       190.07922900109256       190.4352539024425        190.7951661361777        191.15900189473967       191.52679760948484       191.89859003029304       192.27441614922063       192.6543132815697        193.03831898816296       193.42647115790825       193.81880792863703       194.21536777116512       194.616189408764         195.02131190272777       195.43077457029824       195.84461707190908       196.2628793276091        196.68560160585065       197.11282443838869       197.54458871076108       197.9809355755961        198.42190654472572       198.86754340098503       199.31788829194966       199.77298364016588       200.2328722385799        200.69759715915362       201.1672018500032        201.64173004243          202.121225849769         202.605733672713         203.09529830002256       203.58996481210553       204.08977868359426       204.59478568509059       205.1050319876739        205.62056406289923       206.14142878915544       206.6676733498226        207.1993453416043        207.73649267088646       208.27916366391474       208.82740696143028       209.3812716306642        209.94080705828645       210.50606306424945       211.07708979278547       211.65393782851402       212.23665808530652       212.82530192452663       213.4199210418535        214.0205675877367        214.62729405215612       215.24015338720255       215.85919888979805       216.4844843264995        217.11606381406514       217.753991946512         218.39832367360214       219.0491144301329        219.70642001215862       220.37029670875245       221.04080117592972       221.71799057077342       222.40192242312025       223.09265477200287       223.7902460352381        224.49475514810356       225.20624143064896       225.9247647289087        226.65038527974025       227.38316385441394       228.12316162130637       228.8704402915239        229.6250619778843        230.38708934463838       231.15658546593852       231.93361397743564       232.71823893127322       233.51052495043632       234.31053708117219       235.11834094977235       235.93400261252333       236.7575887155293        237.5891663420327        238.42880317517714       239.27656734228503       240.1325275806076        240.99675307889618       241.86931364597785       242.75027954965498       243.63972168789627       244.53771142408223       245.44432076142155       246.35962217714228       247.283688799998         248.21659423929106       249.15841275249477       250.1092190743356        251.06908860881666       252.03809725687475       253.0163216034896        254.00383874236343       255.00072648361336       256.0070632062647        257.0229280554755        258.04840070586033       259.08356153435085       260.12849129132854       261.18326909370256       262.2479716940733        263.3226753707087        264.40745681785313       265.5023933129163        266.6075625612691        267.723042853956         268.84891291251006       269.98525205039294       271.13214001730626       272.28965717695047       273.4578843362573        274.6369028495402        275.82679439864          277.02764249176676       278.23953441569324       279.4625598661573        280.6968091284161        281.94237327487          283.1993439539607        284.46781361098766       285.7478752827137        287.039622678315         288.3431491598876        289.6585683353016        290.9861289653134        292.3233019501038
% T (K) @ t=0.004
[truncated: 2,769,360 more chars]
