# Supplementary material for: Nanofluidic chips for cryo-EM structure determination from picoliter sample volumes
Source: eLife. 2022 Jan 21;11:e72629. doi: 10.7554/eLife.72629 (PMC8786315; doi:10.7554/eLife.72629)
Supplement: Figure 5—source data 1. [file elife-72629-fig5-data1.zip]

Archive with 4 entries (4 files):
- chip3.zip
- info.txt
- chip1.zip
- chip2.zip
