# Supplementary material for: Nanofluidic chips for cryo-EM structure determination from picoliter sample volumes
Source: eLife. 2022 Jan 21;11:e72629. doi: 10.7554/eLife.72629 (PMC8786315; doi:10.7554/eLife.72629)
Supplement: Figure 5—source data 1. [file elife-72629-fig5-data1.zip › info.txt]

Information about which of the 3 shots per area the file corresponds to is in the filename:

9984973431813946100_map_0146_001_rigid_traj.npy
.............................XXX...............

the above file corresponds to shot 1
