# Supplementary material for: Nanofluidic chips for cryo-EM structure determination from picoliter sample volumes
Source: eLife. 2022 Jan 21;11:e72629. doi: 10.7554/eLife.72629 (PMC8786315; doi:10.7554/eLife.72629)
Supplement: Figure 5—source data 2. [file elife-72629-fig5-data2.zip]

Archive with 4 entries (4 files):
- EMPIAR10389.zip
- EMPIAR10200.zip
- EMPIAR10272.zip
- EMPIAR10306.zip
