# Supplementary material for: Nanofluidic chips for cryo-EM structure determination from picoliter sample volumes
Source: eLife. 2022 Jan 21;11:e72629. doi: 10.7554/eLife.72629 (PMC8786315; doi:10.7554/eLife.72629)
Supplement: Figure 5—source data 3. [file elife-72629-fig5-data3.zip]

Archive with 5 entries (5 files):
- cryoChip.txt
- EMPIAR-10200.txt
- EMPIAR-10306.txt
- EMPIAR-10272.txt
- EMPIAR-10389.txt
