# Supplementary material for: Nanofluidic chips for cryo-EM structure determination from picoliter sample volumes
Source: eLife. 2022 Jan 21;11:e72629. doi: 10.7554/eLife.72629 (PMC8786315; doi:10.7554/eLife.72629)
Supplement: Figure 5—source data 3. [file elife-72629-fig5-data3.zip › cryoChip.txt]

Exposure[e-/A2] RMSD[A2]
0.000 0.000
0.708 0.698
1.416 1.251
2.124 1.646
2.831 1.934
3.539 2.157
4.247 2.340
4.955 2.498
5.663 2.638
6.371 2.764
7.079 2.878
7.787 2.981
8.494 3.077
9.202 3.167
9.910 3.252
10.618 3.329
11.326 3.401
12.034 3.468
12.742 3.533
13.449 3.594
14.157 3.652
14.865 3.709
15.573 3.764
16.281 3.819
16.989 3.872
17.697 3.926
18.404 3.977
19.112 4.025
19.820 4.072
20.528 4.117
21.236 4.162
21.944 4.205
22.652 4.248
23.360 4.290
24.067 4.330
24.775 4.370
25.483 4.410
26.191 4.448
26.899 4.484
27.607 4.520
28.315 4.559
29.022 4.599
29.730 4.635
30.438 4.669
31.146 4.704
31.854 4.738
32.562 4.770
33.270 4.814
33.978 4.856
34.685 4.893
35.393 4.929
36.101 4.963
36.809 4.995
37.517 5.029
38.225 5.063
38.933 5.096
39.640 5.131
40.348 5.166
41.056 5.200
41.764 5.233
42.472 5.265
43.180 5.297
43.888 5.328
44.596 5.360
45.303 5.393
46.011 5.424
46.719 5.455
47.427 5.485
48.135 5.515
48.843 5.547
49.551 5.583
50.258 5.618
50.966 5.652
51.674 5.685
52.382 5.718
53.090 5.750
53.798 5.781
54.506 5.811
55.213 5.841
55.921 5.872
56.629 5.905
57.337 5.938
58.045 5.971
58.753 6.003
59.461 6.034
60.169 6.065
60.876 6.096
61.584 6.128
62.292 6.160
63.000 6.194
