# Supplementary material for: Nanofluidic chips for cryo-EM structure determination from picoliter sample volumes
Source: eLife. 2022 Jan 21;11:e72629. doi: 10.7554/eLife.72629 (PMC8786315; doi:10.7554/eLife.72629)
Supplement: Figure 5—source data 3. [file elife-72629-fig5-data3.zip › EMPIAR-10200.txt]

Exposure[e-/A2] RMSD[A2]
0.000 0.000
1.205 0.757
2.410 1.318
3.615 1.650
4.821 1.828
6.026 1.944
7.231 2.034
8.436 2.110
9.641 2.177
10.846 2.244
12.051 2.306
13.256 2.362
14.462 2.421
15.667 2.478
16.872 2.531
18.077 2.583
19.282 2.639
20.487 2.695
21.692 2.749
22.897 2.802
24.103 2.856
25.308 2.912
26.513 2.977
27.718 3.038
28.923 3.098
30.128 3.160
31.333 3.224
32.538 3.285
33.744 3.341
34.949 3.398
36.154 3.462
37.359 3.523
38.564 3.583
39.769 3.647
40.974 3.710
42.179 3.770
43.385 3.831
44.590 3.896
45.795 3.957
47.000 4.028
