# Supplementary material for: Nanofluidic chips for cryo-EM structure determination from picoliter sample volumes
Source: eLife. 2022 Jan 21;11:e72629. doi: 10.7554/eLife.72629 (PMC8786315; doi:10.7554/eLife.72629)
Supplement: Figure 5—source data 3. [file elife-72629-fig5-data3.zip › EMPIAR-10306.txt]

Exposure[e-/A2] RMSD[A2]
0.000 0.000
1.059 0.322
2.118 0.575
3.177 0.755
4.236 0.888
5.295 0.996
6.354 1.093
7.413 1.181
8.472 1.269
9.531 1.361
10.590 1.458
11.649 1.545
12.708 1.631
13.767 1.722
14.826 1.811
15.885 1.900
16.944 1.990
18.003 2.081
19.062 2.169
20.121 2.254
21.179 2.343
22.238 2.426
23.297 2.518
24.356 2.603
25.415 2.684
26.474 2.763
27.533 2.845
28.592 2.928
29.651 3.017
30.710 3.098
31.769 3.170
32.828 3.248
33.887 3.326
34.946 3.404
36.005 3.483
37.064 3.565
38.123 3.637
39.182 3.709
40.241 3.782
41.300 3.860
