# Supplementary material for: Nanofluidic chips for cryo-EM structure determination from picoliter sample volumes
Source: eLife. 2022 Jan 21;11:e72629. doi: 10.7554/eLife.72629 (PMC8786315; doi:10.7554/eLife.72629)
Supplement: Figure 5—source data 3. [file elife-72629-fig5-data3.zip › EMPIAR-10272.txt]

Exposure[e-/A2] RMSD[A2]
0.000 0.000
1.000 0.469
2.000 0.888
3.000 1.244
4.000 1.546
5.000 1.813
6.000 2.040
7.000 2.241
8.000 2.427
9.000 2.596
10.000 2.747
11.000 2.886
12.000 3.017
13.000 3.139
14.000 3.249
15.000 3.348
16.000 3.440
17.000 3.526
18.000 3.609
19.000 3.682
20.000 3.750
21.000 3.811
22.000 3.870
23.000 3.927
24.000 3.983
25.000 4.035
26.000 4.089
27.000 4.140
28.000 4.186
29.000 4.230
30.000 4.272
31.000 4.315
32.000 4.358
33.000 4.395
34.000 4.428
35.000 4.464
36.000 4.500
37.000 4.531
