# Supplementary material for: Nanofluidic chips for cryo-EM structure determination from picoliter sample volumes
Source: eLife. 2022 Jan 21;11:e72629. doi: 10.7554/eLife.72629 (PMC8786315; doi:10.7554/eLife.72629)
Supplement: Figure 5—source data 3. [file elife-72629-fig5-data3.zip › EMPIAR-10389.txt]

Exposure[e-/A2] RMSD[A2]
0.000 0.000
1.077 1.051
2.154 1.742
3.231 2.092
4.308 2.273
5.385 2.397
6.462 2.506
7.538 2.615
8.615 2.722
9.692 2.824
10.769 2.924
11.846 3.020
12.923 3.112
14.000 3.200
15.077 3.283
16.154 3.361
17.231 3.437
18.308 3.511
19.385 3.583
20.462 3.651
21.538 3.721
22.615 3.787
23.692 3.852
24.769 3.914
25.846 3.975
26.923 4.035
28.000 4.094
29.077 4.153
30.154 4.210
31.231 4.263
32.308 4.317
33.385 4.372
34.462 4.425
35.538 4.477
36.615 4.529
37.692 4.578
38.769 4.628
39.846 4.681
40.923 4.730
42.000 4.779
